# Supplementary material for: Real-Time Nanopore Q20+ Sequencing Enables Extremely Fast and Accurate Core Genome MLST Typing and Democratizes Access to High-Resolution Bacterial Pathogen Surveillance
Source: J Clin Microbiol. 2023 Mar 29;61(4):e01631-22. doi: 10.1128/jcm.01631-22 (PMC10117118; doi:10.1128/jcm.01631-22)
Supplement: Supplemental file 2 — Supplemental material. Download jcm.01631-22-s0002.xlsx, XLSX file, 0.04 MB [file jcm.01631-22-s0002.xlsx]

## Sheet: distance matrix
Nr.	Name	Strain	Assembler	Contigs	Missing	1.	2.	3.	4.	5.	6.	7.	8.	9.	10.	11.	12.	13.	14.	15.	16.	17.	18.	19.	20.	21.	22.	23.	24.	25.	26.	27.	28.	29.	30.	31.	32.	33.	34.	35.	36.	37.	38.	39.	40.	41.	42.	43.	44.
1.	Bp-511495_canu	Bp-511495	LR – canu	4	81	0	0	0	0	0	0	8	12	12	12	12	12	10	17	17	17	17	17	17	17	17	17	17	17	1	1	1	1	1	1	1	1	1	1	1	1	10	10	10	10	10	10	5	5
2.	Bp-511495_miniasm	Bp-511495	LR – miniasm	1	16	0	0	0	0	0	0	8	12	12	12	12	12	10	17	17	17	17	17	17	17	17	17	17	17	1	1	1	1	1	1	1	1	1	1	1	1	10	10	10	10	10	10	5	5
5.	Bp-511495_raven	Bp-511495	LR – raven	1	14	0	0	0	0	0	0	8	12	12	12	12	12	10	17	17	17	17	17	17	17	17	17	17	17	1	1	1	1	1	1	1	1	1	1	1	1	10	10	10	10	10	10	5	5
3.	Bp-511495_hybrid	Bp-511495	LR flye + SR	1	13	0	0	0	0	0	0	8	12	12	12	12	12	10	17	17	17	17	17	17	17	17	17	17	17	1	1	1	1	1	1	1	1	1	1	1	1	10	10	10	10	10	10	5	5
4.	Bp-511495_flye	Bp-511495	LR – flye	1	14	0	0	0	0	0	0	8	12	12	12	12	12	10	17	17	17	17	17	17	17	17	17	17	17	1	1	1	1	1	1	1	1	1	1	1	1	10	10	10	10	10	10	5	5
6.	Bp-511495_SR_skesa	Bp-511495	SR – skesa	404	196	0	0	0	0	0	0	8	12	12	12	12	12	10	17	17	17	17	17	17	17	17	17	17	17	1	1	1	1	1	1	1	1	1	1	1	1	10	10	10	10	10	10	5	5
7.	Bp-800127_canu	Bp-800127	LR – canu	36	647	8	8	8	8	8	8	0	0	0	0	0	0	8	11	11	11	11	11	11	11	11	11	11	11	8	9	9	9	9	9	8	9	9	9	9	9	6	7	7	7	7	7	7	7
8.	Bp-800127_miniasm	Bp-800127	LR – miniasm	1	9	12	12	12	12	12	12	0	0	0	0	0	0	10	15	15	15	15	15	15	15	15	15	15	15	11	13	13	13	13	13	10	13	13	13	13	13	9	10	10	10	10	10	12	13
11.	Bp-800127_raven	Bp-800127	LR – raven	1	8	12	12	12	12	12	12	0	0	0	0	0	0	10	15	15	15	15	15	15	15	15	15	15	15	11	13	13	13	13	13	10	13	13	13	13	13	9	10	10	10	10	10	12	13
9.	Bp-800127_hybrid	Bp-800127	LR flye + SR	1	7	12	12	12	12	12	12	0	0	0	0	0	0	10	15	15	15	15	15	15	15	15	15	15	15	11	13	13	13	13	13	10	13	13	13	13	13	9	10	10	10	10	10	12	13
10.	Bp-800127_flye	Bp-800127	LR – flye	1	8	12	12	12	12	12	12	0	0	0	0	0	0	10	15	15	15	15	15	15	15	15	15	15	15	11	13	13	13	13	13	10	13	13	13	13	13	9	10	10	10	10	10	12	13
12.	Bp-800127_SR_skesa	Bp-800127	SR – skesa	364	173	12	12	12	12	12	12	0	0	0	0	0	0	10	15	15	15	15	15	15	15	15	15	15	15	11	13	13	13	13	13	10	13	13	13	13	13	9	10	10	10	10	10	12	13
13.	Bp-800128_canu	Bp-800128	LR – canu	45	579	10	10	10	10	10	10	8	10	10	10	10	10	0	0	0	0	0	0	0	0	0	0	0	0	10	11	11	11	11	11	10	11	11	11	11	11	11	11	11	11	11	11	8	11
14.	Bp-800128_miniasm	Bp-800128	LR – miniasm	1	43	17	17	17	17	17	17	11	15	15	15	15	15	0	0	0	0	0	0	0	0	0	0	0	0	15	18	18	18	18	18	15	18	18	18	18	18	15	15	15	15	15	15	13	18
17.	Bp-800128_raven	Bp-800128	LR – raven	1	8	17	17	17	17	17	17	11	15	15	15	15	15	0	0	0	0	0	0	0	0	0	0	0	0	15	18	18	18	18	18	15	18	18	18	18	18	15	15	15	15	15	15	13	18
15.	Bp-800128_hybrid	Bp-800128	LR flye + SR	2	7	17	17	17	17	17	17	11	15	15	15	15	15	0	0	0	0	0	0	0	0	0	0	0	0	15	18	18	18	18	18	15	18	18	18	18	18	15	15	15	15	15	15	13	18
16.	Bp-800128_flye	Bp-800128	LR – flye	1	7	17	17	17	17	17	17	11	15	15	15	15	15	0	0	0	0	0	0	0	0	0	0	0	0	15	18	18	18	18	18	15	18	18	18	18	18	15	15	15	15	15	15	13	18
18.	Bp-800128_SR_skesa	Bp-800128	SR – skesa	366	180	17	17	17	17	17	17	11	15	15	15	15	15	0	0	0	0	0	0	0	0	0	0	0	0	15	18	18	18	18	18	15	18	18	18	18	18	15	15	15	15	15	15	13	18
19.	Bp-800129_canu	Bp-800129	LR – canu	13	264	17	17	17	17	17	17	11	15	15	15	15	15	0	0	0	0	0	0	0	0	0	0	0	0	15	18	18	18	18	18	15	18	18	18	18	18	13	13	13	13	13	13	13	18
20.	Bp-800129_miniasm	Bp-800129	LR – miniasm	1	9	17	17	17	17	17	17	11	15	15	15	15	15	0	0	0	0	0	0	0	0	0	0	0	0	15	18	18	18	18	18	15	18	18	18	18	18	15	15	15	15	15	15	13	18
23.	Bp-800129_raven	Bp-800129	LR – raven	1	9	17	17	17	17	17	17	11	15	15	15	15	15	0	0	0	0	0	0	0	0	0	0	0	0	15	18	18	18	18	18	15	18	18	18	18	18	15	15	15	15	15	15	13	18
21.	Bp-800129_hybrid	Bp-800129	LR flye + SR	1	7	17	17	17	17	17	17	11	15	15	15	15	15	0	0	0	0	0	0	0	0	0	0	0	0	15	18	18	18	18	18	15	18	18	18	18	18	15	15	15	15	15	15	13	18
22.	Bp-800129_flye	Bp-800129	LR – flye	1	8	17	17	17	17	17	17	11	15	15	15	15	15	0	0	0	0	0	0	0	0	0	0	0	0	15	18	18	18	18	18	15	18	18	18	18	18	15	15	15	15	15	15	13	18
24.	Bp-800129_SR_skesa	Bp-800129	SR – skesa	379	181	17	17	17	17	17	17	11	15	15	15	15	15	0	0	0	0	0	0	0	0	0	0	0	0	15	18	18	18	18	18	15	18	18	18	18	18	15	15	15	15	15	15	13	18
25.	Bp-800944_canu	Bp-800944	LR – canu	17	415	1	1	1	1	1	1	8	11	11	11	11	11	10	15	15	15	15	15	15	15	15	15	15	15	0	0	0	0	0	0	0	0	0	0	0	0	9	9	9	9	9	9	6	6
26.	Bp-800944_miniasm	Bp-800944	LR – miniasm	1	13	1	1	1	1	1	1	9	13	13	13	13	13	11	18	18	18	18	18	18	18	18	18	18	18	0	0	0	0	0	0	0	0	0	0	0	0	11	11	11	11	11	11	6	6
29.	Bp-800944_raven	Bp-800944	LR – raven	1	14	1	1	1	1	1	1	9	13	13	13	13	13	11	18	18	18	18	18	18	18	18	18	18	18	0	0	0	0	0	0	0	0	0	0	0	0	11	11	11	11	11	11	6	6
27.	Bp-800944_hybrid	Bp-800944	LR flye + SR	1	12	1	1	1	1	1	1	9	13	13	13	13	13	11	18	18	18	18	18	18	18	18	18	18	18	0	0	0	0	0	0	0	0	0	0	0	0	11	11	11	11	11	11	6	6
28.	Bp-800944_flye	Bp-800944	LR – flye	1	13	1	1	1	1	1	1	9	13	13	13	13	13	11	18	18	18	18	18	18	18	18	18	18	18	0	0	0	0	0	0	0	0	0	0	0	0	11	11	11	11	11	11	6	6
30.	Bp-800944_SR_skesa	Bp-800944	SR – skesa	363	175	1	1	1	1	1	1	9	13	13	13	13	13	11	18	18	18	18	18	18	18	18	18	18	18	0	0	0	0	0	0	0	0	0	0	0	0	11	11	11	11	11	11	6	6
31.	Bp-800945_canu	Bp-800945	LR – canu	26	437	1	1	1	1	1	1	8	10	10	10	10	10	10	15	15	15	15	15	15	15	15	15	15	15	0	0	0	0	0	0	0	0	0	0	0	0	11	11	11	11	11	11	6	6
32.	Bp-800945_miniasm	Bp-800945	LR – miniasm	1	12	1	1	1	1	1	1	9	13	13	13	13	13	11	18	18	18	18	18	18	18	18	18	18	18	0	0	0	0	0	0	0	0	0	0	0	0	11	11	11	11	11	11	6	6
35.	Bp-800945_raven	Bp-800945	LR – raven	1	14	1	1	1	1	1	1	9	13	13	13	13	13	11	18	18	18	18	18	18	18	18	18	18	18	0	0	0	0	0	0	0	0	0	0	0	0	11	11	11	11	11	11	6	6
33.	Bp-800945_hybrid	Bp-800945	LR flye + SR	1	12	1	1	1	1	1	1	9	13	13	13	13	13	11	18	18	18	18	18	18	18	18	18	18	18	0	0	0	0	0	0	0	0	0	0	0	0	11	11	11	11	11	11	6	6
34.	Bp-800945_flye	Bp-800945	LR – flye	1	13	1	1	1	1	1	1	9	13	13	13	13	13	11	18	18	18	18	18	18	18	18	18	18	18	0	0	0	0	0	0	0	0	0	0	0	0	11	11	11	11	11	11	6	6
36.	Bp-800945_SR_skesa	Bp-800945	SR – skesa	412	204	1	1	1	1	1	1	9	13	13	13	13	13	11	18	18	18	18	18	18	18	18	18	18	18	0	0	0	0	0	0	0	0	0	0	0	0	11	11	11	11	11	11	6	6
37.	Bp-801006_canu	Bp-801006	LR – canu	12	222	10	10	10	10	10	10	6	9	9	9	9	9	11	15	15	15	15	15	13	15	15	15	15	15	9	11	11	11	11	11	11	11	11	11	11	11	0	0	0	0	0	0	11	11
38.	Bp-801006_miniasm	Bp-801006	LR – miniasm	1	8	10	10	10	10	10	10	7	10	10	10	10	10	11	15	15	15	15	15	13	15	15	15	15	15	9	11	11	11	11	11	11	11	11	11	11	11	0	0	0	0	0	0	11	11
41.	Bp-801006_raven	Bp-801006	LR – raven	1	9	10	10	10	10	10	10	7	10	10	10	10	10	11	15	15	15	15	15	13	15	15	15	15	15	9	11	11	11	11	11	11	11	11	11	11	11	0	0	0	0	0	0	11	11
39.	Bp-801006_hybrid	Bp-801006	LR flye + SR	1	8	10	10	10	10	10	10	7	10	10	10	10	10	11	15	15	15	15	15	13	15	15	15	15	15	9	11	11	11	11	11	11	11	11	11	11	11	0	0	0	0	0	0	11	11
40.	Bp-801006_flye	Bp-801006	LR – flye	1	8	10	10	10	10	10	10	7	10	10	10	10	10	11	15	15	15	15	15	13	15	15	15	15	15	9	11	11	11	11	11	11	11	11	11	11	11	0	0	0	0	0	0	11	11
42.	Bp-801006_SR_skesa	Bp-801006	SR – skesa	364	169	10	10	10	10	10	10	7	10	10	10	10	10	11	15	15	15	15	15	13	15	15	15	15	15	9	11	11	11	11	11	11	11	11	11	11	11	0	0	0	0	0	0	11	11
43.	Bp-802387_canu	Bp-802387	LR – canu	27	439	5	5	5	5	5	5	7	12	12	12	12	12	8	13	13	13	13	13	13	13	13	13	13	13	6	6	6	6	6	6	6	6	6	6	6	6	11	11	11	11	11	11	0	0
44.	Bp-802387_miniasm	Bp-802387	LR – miniasm	1	8	5	5	5	5	5	5	7	13	13	13	13	13	11	18	18	18	18	18	18	18	18	18	18	18	6	6	6	6	6	6	6	6	6	6	6	6	11	11	11	11	11	11	0	0
47.	Bp-802387_raven	Bp-802387	LR – raven	1	22	5	5	5	5	5	5	7	13	13	13	13	13	11	18	18	18	18	18	18	18	18	18	18	18	6	6	6	6	6	6	6	6	6	6	6	6	11	11	11	11	11	11	0	0
45.	Bp-802387_hybrid	Bp-802387	LR flye + SR	1	8	5	5	5	5	5	5	7	13	13	13	13	13	11	18	18	18	18	18	18	18	18	18	18	18	6	6	6	6	6	6	6	6	6	6	6	6	11	11	11	11	11	11	0	0
46.	Bp-802387_flye	Bp-802387	LR – flye	1	8	5	5	5	5	5	5	7	13	13	13	13	13	11	18	18	18	18	18	18	18	18	18	18	18	6	6	6	6	6	6	6	6	6	6	6	6	11	11	11	11	11	11	0	0
48.	Bp-802387_SR_skesa	Bp-802387	SR – skesa	325	145	5	5	5	5	5	5	7	13	13	13	13	13	11	18	18	18	18	18	18	18	18	18	18	18	6	6	6	6	6	6	6	6	6	6	6	6	11	11	11	11	11	11	0	0
49.	Bp-803247_canu	Bp-803247	LR – canu	13	321	10	10	10	10	10	10	7	9	9	9	9	9	9	13	13	13	13	13	13	13	13	13	13	13	9	11	11	11	11	11	10	11	11	11	11	11	8	8	8	8	8	8	10	11
50.	Bp-803247_miniasm_hybrid	Bp-803247	LR miniasm + SR	1	9	11	11	11	11	11	11	7	9	9	9	9	9	9	14	14	14	14	14	14	14	14	14	14	14	10	12	12	12	12	12	11	12	12	12	12	12	9	9	9	9	9	9	11	12
51.	Bp-803247_miniasm	Bp-803247	LR – miniasm	1	9	12	12	12	12	12	12	8	10	10	10	10	10	10	15	15	15	15	15	14	15	15	15	15	15	10	13	13	13	13	13	12	13	13	13	13	13	10	10	10	10	10	10	12	13
54.	Bp-803247_raven	Bp-803247	LR – raven	1	9	11	11	11	11	11	11	7	9	9	9	9	9	9	14	14	14	14	14	14	14	14	14	14	14	10	12	12	12	12	12	11	12	12	12	12	12	9	9	9	9	9	9	11	12
52.	Bp-803247_hybrid	Bp-803247	LR flye + SR	1	8	11	11	11	11	11	11	7	9	9	9	9	9	9	14	14	14	14	14	14	14	14	14	14	14	10	12	12	12	12	12	11	12	12	12	12	12	9	9	9	9	9	9	11	12
53.	Bp-803247_flye	Bp-803247	LR – flye	1	9	11	11	11	11	11	11	7	9	9	9	9	9	9	14	14	14	14	14	14	14	14	14	14	14	10	12	12	12	12	12	11	12	12	12	12	12	9	9	9	9	9	9	11	12
55.	Bp-803247_SR_skesa	Bp-803247	SR – skesa	348	160	11	11	11	11	11	11	7	9	9	9	9	9	9	14	14	14	14	14	14	14	14	14	14	14	10	12	12	12	12	12	11	12	12	12	12	12	9	9	9	9	9	9	11	12
56.	Bp-804547_canu	Bp-804547	LR – canu	12	305	16	16	16	16	16	16	9	13	13	13	13	13	12	18	19	19	19	19	19	19	18	19	18	19	15	17	17	17	17	17	13	17	16	17	16	17	13	13	13	13	13	13	16	17
57.	Bp-804547_miniasm	Bp-804547	LR – miniasm	1	9	16	16	16	16	16	16	10	14	14	14	14	14	12	18	19	19	19	19	19	19	18	19	18	19	15	17	17	17	17	17	13	17	16	17	16	17	14	14	14	14	14	14	16	17
60.	Bp-804547_raven	Bp-804547	LR – raven	1	9	16	16	16	16	16	16	10	14	14	14	14	14	12	18	19	19	19	19	19	19	18	19	18	19	15	17	17	17	17	17	13	17	16	17	16	17	14	14	14	14	14	14	16	17
58.	Bp-804547_hybrid	Bp-804547	LR flye + SR	1	7	16	16	16	16	16	16	10	14	14	14	14	14	12	18	19	19	19	19	19	19	18	19	18	19	15	17	17	17	17	17	13	17	16	17	16	17	14	14	14	14	14	14	16	17
59.	Bp-804547_flye	Bp-804547	LR – flye	1	8	16	16	16	16	16	16	10	14	14	14	14	14	12	18	19	19	19	19	19	19	18	19	18	19	15	17	17	17	17	17	13	17	16	17	16	17	14	14	14	14	14	14	16	17
61.	Bp-804547_SR_skesa	Bp-804547	SR – skesa	330	152	16	16	16	16	16	16	10	14	14	14	14	14	12	18	19	19	19	19	19	19	18	19	18	19	15	17	17	17	17	17	13	17	16	17	16	17	14	14	14	14	14	14	16	17
				Average contigs	Average missing targets
			LR – miniasm	1	13.5455
			LR – raven	1	11.8182
			LR flye + SR	1	9.18182
			LR – flye	1	9.90909
			SR – skesa	365.5	173.5
			LR – canu	21	377
[truncated: 17 more columns]

## Sheet: distance matrix as heatmap
Nr.	Name	Strain	Assembler	1.	2.	3.	4.	5.	6.	7.	8.	9.	10.	11.	12.	13.	14.	15.	16.	17.	18.	19.	20.	21.	22.	23.	24.	25.	26.	27.	28.	29.	30.	31.	32.	33.	34.	35.	36.	37.	38.	39.	40.	41.	42.	43.	44.	45.	46.
1.	Bp-511495_canu	Bp-511495	LR – canu	0	0	0	0	0	0	8	12	12	12	12	12	10	17	17	17	17	17	17	17	17	17	17	17	1	1	1	1	1	1	1	1	1	1	1	1	10	10	10	10	10	10	5	5	5	5
2.	Bp-511495_miniasm	Bp-511495	LR – miniasm	0	0	0	0	0	0	8	12	12	12	12	12	10	17	17	17	17	17	17	17	17	17	17	17	1	1	1	1	1	1	1	1	1	1	1	1	10	10	10	10	10	10	5	5	5	5
5.	Bp-511495_raven	Bp-511495	LR – raven	0	0	0	0	0	0	8	12	12	12	12	12	10	17	17	17	17	17	17	17	17	17	17	17	1	1	1	1	1	1	1	1	1	1	1	1	10	10	10	10	10	10	5	5	5	5
3.	Bp-511495_hybrid	Bp-511495	LR flye + SR	0	0	0	0	0	0	8	12	12	12	12	12	10	17	17	17	17	17	17	17	17	17	17	17	1	1	1	1	1	1	1	1	1	1	1	1	10	10	10	10	10	10	5	5	5	5
4.	Bp-511495_flye	Bp-511495	LR – flye	0	0	0	0	0	0	8	12	12	12	12	12	10	17	17	17	17	17	17	17	17	17	17	17	1	1	1	1	1	1	1	1	1	1	1	1	10	10	10	10	10	10	5	5	5	5
6.	Bp-511495_SR_skesa	Bp-511495	SR – skesa	0	0	0	0	0	0	8	12	12	12	12	12	10	17	17	17	17	17	17	17	17	17	17	17	1	1	1	1	1	1	1	1	1	1	1	1	10	10	10	10	10	10	5	5	5	5
7.	Bp-800127_canu	Bp-800127	LR – canu	8	8	8	8	8	8	0	0	0	0	0	0	8	11	11	11	11	11	11	11	11	11	11	11	8	9	9	9	9	9	8	9	9	9	9	9	6	7	7	7	7	7	7	7	7	7
8.	Bp-800127_miniasm	Bp-800127	LR – miniasm	12	12	12	12	12	12	0	0	0	0	0	0	10	15	15	15	15	15	15	15	15	15	15	15	11	13	13	13	13	13	10	13	13	13	13	13	9	10	10	10	10	10	12	13	13	13
11.	Bp-800127_raven	Bp-800127	LR – raven	12	12	12	12	12	12	0	0	0	0	0	0	10	15	15	15	15	15	15	15	15	15	15	15	11	13	13	13	13	13	10	13	13	13	13	13	9	10	10	10	10	10	12	13	13	13
9.	Bp-800127_hybrid	Bp-800127	LR flye + SR	12	12	12	12	12	12	0	0	0	0	0	0	10	15	15	15	15	15	15	15	15	15	15	15	11	13	13	13	13	13	10	13	13	13	13	13	9	10	10	10	10	10	12	13	13	13
10.	Bp-800127_flye	Bp-800127	LR – flye	12	12	12	12	12	12	0	0	0	0	0	0	10	15	15	15	15	15	15	15	15	15	15	15	11	13	13	13	13	13	10	13	13	13	13	13	9	10	10	10	10	10	12	13	13	13
12.	Bp-800127_SR_skesa	Bp-800127	SR – skesa	12	12	12	12	12	12	0	0	0	0	0	0	10	15	15	15	15	15	15	15	15	15	15	15	11	13	13	13	13	13	10	13	13	13	13	13	9	10	10	10	10	10	12	13	13	13
13.	Bp-800128_canu	Bp-800128	LR – canu	10	10	10	10	10	10	8	10	10	10	10	10	0	0	0	0	0	0	0	0	0	0	0	0	10	11	11	11	11	11	10	11	11	11	11	11	11	11	11	11	11	11	8	11	11	11
14.	Bp-800128_miniasm	Bp-800128	LR – miniasm	17	17	17	17	17	17	11	15	15	15	15	15	0	0	0	0	0	0	0	0	0	0	0	0	15	18	18	18	18	18	15	18	18	18	18	18	15	15	15	15	15	15	13	18	18	18
17.	Bp-800128_raven	Bp-800128	LR – raven	17	17	17	17	17	17	11	15	15	15	15	15	0	0	0	0	0	0	0	0	0	0	0	0	15	18	18	18	18	18	15	18	18	18	18	18	15	15	15	15	15	15	13	18	18	18
15.	Bp-800128_hybrid	Bp-800128	LR flye + SR	17	17	17	17	17	17	11	15	15	15	15	15	0	0	0	0	0	0	0	0	0	0	0	0	15	18	18	18	18	18	15	18	18	18	18	18	15	15	15	15	15	15	13	18	18	18
16.	Bp-800128_flye	Bp-800128	LR – flye	17	17	17	17	17	17	11	15	15	15	15	15	0	0	0	0	0	0	0	0	0	0	0	0	15	18	18	18	18	18	15	18	18	18	18	18	15	15	15	15	15	15	13	18	18	18
18.	Bp-800128_SR_skesa	Bp-800128	SR – skesa	17	17	17	17	17	17	11	15	15	15	15	15	0	0	0	0	0	0	0	0	0	0	0	0	15	18	18	18	18	18	15	18	18	18	18	18	15	15	15	15	15	15	13	18	18	18
19.	Bp-800129_canu	Bp-800129	LR – canu	17	17	17	17	17	17	11	15	15	15	15	15	0	0	0	0	0	0	0	0	0	0	0	0	15	18	18	18	18	18	15	18	18	18	18	18	13	13	13	13	13	13	13	18	18	18
20.	Bp-800129_miniasm	Bp-800129	LR – miniasm	17	17	17	17	17	17	11	15	15	15	15	15	0	0	0	0	0	0	0	0	0	0	0	0	15	18	18	18	18	18	15	18	18	18	18	18	15	15	15	15	15	15	13	18	18	18
23.	Bp-800129_raven	Bp-800129	LR – raven	17	17	17	17	17	17	11	15	15	15	15	15	0	0	0	0	0	0	0	0	0	0	0	0	15	18	18	18	18	18	15	18	18	18	18	18	15	15	15	15	15	15	13	18	18	18
21.	Bp-800129_hybrid	Bp-800129	LR flye + SR	17	17	17	17	17	17	11	15	15	15	15	15	0	0	0	0	0	0	0	0	0	0	0	0	15	18	18	18	18	18	15	18	18	18	18	18	15	15	15	15	15	15	13	18	18	18
22.	Bp-800129_flye	Bp-800129	LR – flye	17	17	17	17	17	17	11	15	15	15	15	15	0	0	0	0	0	0	0	0	0	0	0	0	15	18	18	18	18	18	15	18	18	18	18	18	15	15	15	15	15	15	13	18	18	18
24.	Bp-800129_SR_skesa	Bp-800129	SR – skesa	17	17	17	17	17	17	11	15	15	15	15	15	0	0	0	0	0	0	0	0	0	0	0	0	15	18	18	18	18	18	15	18	18	18	18	18	15	15	15	15	15	15	13	18	18	18
25.	Bp-800944_canu	Bp-800944	LR – canu	1	1	1	1	1	1	8	11	11	11	11	11	10	15	15	15	15	15	15	15	15	15	15	15	0	0	0	0	0	0	0	0	0	0	0	0	9	9	9	9	9	9	6	6	6	6
26.	Bp-800944_miniasm	Bp-800944	LR – miniasm	1	1	1	1	1	1	9	13	13	13	13	13	11	18	18	18	18	18	18	18	18	18	18	18	0	0	0	0	0	0	0	0	0	0	0	0	11	11	11	11	11	11	6	6	6	6
29.	Bp-800944_raven	Bp-800944	LR – raven	1	1	1	1	1	1	9	13	13	13	13	13	11	18	18	18	18	18	18	18	18	18	18	18	0	0	0	0	0	0	0	0	0	0	0	0	11	11	11	11	11	11	6	6	6	6
27.	Bp-800944_hybrid	Bp-800944	LR flye + SR	1	1	1	1	1	1	9	13	13	13	13	13	11	18	18	18	18	18	18	18	18	18	18	18	0	0	0	0	0	0	0	0	0	0	0	0	11	11	11	11	11	11	6	6	6	6
28.	Bp-800944_flye	Bp-800944	LR – flye	1	1	1	1	1	1	9	13	13	13	13	13	11	18	18	18	18	18	18	18	18	18	18	18	0	0	0	0	0	0	0	0	0	0	0	0	11	11	11	11	11	11	6	6	6	6
30.	Bp-800944_SR_skesa	Bp-800944	SR – skesa	1	1	1	1	1	1	9	13	13	13	13	13	11	18	18	18	18	18	18	18	18	18	18	18	0	0	0	0	0	0	0	0	0	0	0	0	11	11	11	11	11	11	6	6	6	6
31.	Bp-800945_canu	Bp-800945	LR – canu	1	1	1	1	1	1	8	10	10	10	10	10	10	15	15	15	15	15	15	15	15	15	15	15	0	0	0	0	0	0	0	0	0	0	0	0	11	11	11	11	11	11	6	6	6	6
32.	Bp-800945_miniasm	Bp-800945	LR – miniasm	1	1	1	1	1	1	9	13	13	13	13	13	11	18	18	18	18	18	18	18	18	18	18	18	0	0	0	0	0	0	0	0	0	0	0	0	11	11	11	11	11	11	6	6	6	6
35.	Bp-800945_raven	Bp-800945	LR – raven	1	1	1	1	1	1	9	13	13	13	13	13	11	18	18	18	18	18	18	18	18	18	18	18	0	0	0	0	0	0	0	0	0	0	0	0	11	11	11	11	11	11	6	6	6	6
33.	Bp-800945_hybrid	Bp-800945	LR flye + SR	1	1	1	1	1	1	9	13	13	13	13	13	11	18	18	18	18	18	18	18	18	18	18	18	0	0	0	0	0	0	0	0	0	0	0	0	11	11	11	11	11	11	6	6	6	6
34.	Bp-800945_flye	Bp-800945	LR – flye	1	1	1	1	1	1	9	13	13	13	13	13	11	18	18	18	18	18	18	18	18	18	18	18	0	0	0	0	0	0	0	0	0	0	0	0	11	11	11	11	11	11	6	6	6	6
36.	Bp-800945_SR_skesa	Bp-800945	SR – skesa	1	1	1	1	1	1	9	13	13	13	13	13	11	18	18	18	18	18	18	18	18	18	18	18	0	0	0	0	0	0	0	0	0	0	0	0	11	11	11	11	11	11	6	6	6	6
37.	Bp-801006_canu	Bp-801006	LR – canu	10	10	10	10	10	10	6	9	9	9	9	9	11	15	15	15	15	15	13	15	15	15	15	15	9	11	11	11	11	11	11	11	11	11	11	11	0	0	0	0	0	0	11	11	11	11
38.	Bp-801006_miniasm	Bp-801006	LR – miniasm	10	10	10	10	10	10	7	10	10	10	10	10	11	15	15	15	15	15	13	15	15	15	15	15	9	11	11	11	11	11	11	11	11	11	11	11	0	0	0	0	0	0	11	11	11	11
41.	Bp-801006_raven	Bp-801006	LR – raven	10	10	10	10	10	10	7	10	10	10	10	10	11	15	15	15	15	15	13	15	15	15	15	15	9	11	11	11	11	11	11	11	11	11	11	11	0	0	0	0	0	0	11	11	11	11
39.	Bp-801006_hybrid	Bp-801006	LR flye + SR	10	10	10	10	10	10	7	10	10	10	10	10	11	15	15	15	15	15	13	15	15	15	15	15	9	11	11	11	11	11	11	11	11	11	11	11	0	0	0	0	0	0	11	11	11	11
40.	Bp-801006_flye	Bp-801006	LR – flye	10	10	10	10	10	10	7	10	10	10	10	10	11	15	15	15	15	15	13	15	15	15	15	15	9	11	11	11	11	11	11	11	11	11	11	11	0	0	0	0	0	0	11	11	11	11
42.	Bp-801006_SR_skesa	Bp-801006	SR – skesa	10	10	10	10	10	10	7	10	10	10	10	10	11	15	15	15	15	15	13	15	15	15	15	15	9	11	11	11	11	11	11	11	11	11	11	11	0	0	0	0	0	0	11	11	11	11
43.	Bp-802387_canu	Bp-802387	LR – canu	5	5	5	5	5	5	7	12	12	12	12	12	8	13	13	13	13	13	13	13	13	13	13	13	6	6	6	6	6	6	6	6	6	6	6	6	11	11	11	11	11	11	0	0	0	0
44.	Bp-802387_miniasm	Bp-802387	LR – miniasm	5	5	5	5	5	5	7	13	13	13	13	13	11	18	18	18	18	18	18	18	18	18	18	18	6	6	6	6	6	6	6	6	6	6	6	6	11	11	11	11	11	11	0	0	0	0
47.	Bp-802387_raven	Bp-802387	LR – raven	5	5	5	5	5	5	7	13	13	13	13	13	11	18	18	18	18	18	18	18	18	18	18	18	6	6	6	6	6	6	6	6	6	6	6	6	11	11	11	11	11	11	0	0	0	0
45.	Bp-802387_hybrid	Bp-802387	LR flye + SR	5	5	5	5	5	5	7	13	13	13	13	13	11	18	18	18	18	18	18	18	18	18	18	18	6	6	6	6	6	6	6	6	6	6	6	6	11	11	11	11	11	11	0	0	0	0
46.	Bp-802387_flye	Bp-802387	LR – flye	5	5	5	5	5	5	7	13	13	13	13	13	11	18	18	18	18	18	18	18	18	18	18	18	6	6	6	6	6	6	6	6	6	6	6	6	11	11	11	11	11	11	0	0	0	0
48.	Bp-802387_SR_skesa	Bp-802387	SR – skesa	5	5	5	5	5	5	7	13	13	13	13	13	11	18	18	18	18	18	18	18	18	18	18	18	6	6	6	6	6	6	6	6	6	6	6	6	11	11	11	11	11	11	0	0	0	0
49.	Bp-803247_canu	Bp-803247	LR – canu	10	10	10	10	10	10	7	9	9	9	9	9	9	13	13	13	13	13	13	13	13	13	13	13	9	11	11	11	11	11	10	11	11	11	11	11	8	8	8	8	8	8	10	11	11	11
50.	Bp-803247_miniasm_hybrid	Bp-803247	LR miniasm + SR	11	11	11	11	11	11	7	9	9	9	9	9	9	14	14	14	14	14	14	14	14	14	14	14	10	12	12	12	12	12	11	12	12	12	12	12	9	9	9	9	9	9	11	12	12	12
51.	Bp-803247_miniasm	Bp-803247	LR – miniasm	12	12	12	12	12	12	8	10	10	10	10	10	10	15	15	15	15	15	14	15	15	15	15	15	10	13	13	13	13	13	12	13	13	13	13	13	10	10	10	10	10	10	12	13	13	13
54.	Bp-803247_raven	Bp-803247	LR – raven	11	11	11	11	11	11	7	9	9	9	9	9	9	14	14	14	14	14	14	14	14	14	14	14	10	12	12	12	12	12	11	12	12	12	12	12	9	9	9	9	9	9	11	12	12	12
52.	Bp-803247_hybrid	Bp-803247	LR flye + SR	11	11	11	11	11	11	7	9	9	9	9	9	9	14	14	14	14	14	14	14	14	14	14	14	10	12	12	12	12	12	11	12	12	12	12	12	9	9	9	9	9	9	11	12	12	12
53.	Bp-803247_flye	Bp-803247	LR – flye	11	11	11	11	11	11	7	9	9	9	9	9	9	14	14	14	14	14	14	14	14	14	14	14	10	12	12	12	12	12	11	12	12	12	12	12	9	9	9	9	9	9	11	12	12	12
55.	Bp-803247_SR_skesa	Bp-803247	SR – skesa	11	11	11	11	11	11	7	9	9	9	9	9	9	14	14	14	14	14	14	14	14	14	14	14	10	12	12	12	12	12	11	12	12	12	12	12	9	9	9	9	9	9	11	12	12	12
56.	Bp-804547_canu	Bp-804547	LR – canu	16	16	16	16	16	16	9	13	13	13	13	13	12	18	19	19	19	19	19	19	18	19	18	19	15	17	17	17	17	17	13	17	16	17	16	17	13	13	13	13	13	13	16	17	17	17
57.	Bp-804547_miniasm	Bp-804547	LR – miniasm	16	16	16	16	16	16	10	14	14	14	14	14	12	18	19	19	19	19	19	19	18	19	18	19	15	17	17	17	17	17	13	17	16	17	16	17	14	14	14	14	14	14	16	17	17	17
60.	Bp-804547_raven	Bp-804547	LR – raven	16	16	16	16	16	16	10	14	14	14	14	14	12	18	19	19	19	19	19	19	18	19	18	19	15	17	17	17	17	17	13	17	16	17	16	17	14	14	14	14	14	14	16	17	17	17
58.	Bp-804547_hybrid	Bp-804547	LR flye + SR	16	16	16	16	16	16	10	14	14	14	14	14	12	18	19	19	19	19	19	19	18	19	18	19	15	17	17	17	17	17	13	17	16	17	16	17	14	14	14	14	14	14	16	17	17	17
59.	Bp-804547_flye	Bp-804547	LR – flye	16	16	16	16	16	16	10	14	14	14	14	14	12	18	19	19	19	19	19	19	18	19	18	19	15	17	17	17	17	17	13	17	16	17	16	17	14	14	14	14	14	14	16	17	17	17
61.	Bp-804547_SR_skesa	Bp-804547	SR – skesa	16	16	16	16	16	16	10	14	14	14	14	14	12	18	19	19	19	19	19	19	18	19	18	19	15	17	17	17	17	17	13	17	16	17	16	17	14	14	14	14	14	14	16	17	17	17
[truncated: 15 more columns]
