# Supplementary material for: Real-Time Nanopore Q20+ Sequencing Enables Extremely Fast and Accurate Core Genome MLST Typing and Democratizes Access to High-Resolution Bacterial Pathogen Surveillance
Source: J Clin Microbiol. 2023 Mar 29;61(4):e01631-22. doi: 10.1128/jcm.01631-22 (PMC10117118; doi:10.1128/jcm.01631-22)
Supplement: Supplemental file 4 — Supplemental material. Download jcm.01631-22-s0004.xlsx, XLSX file, 0.1 MB [file jcm.01631-22-s0004.xlsx]

## Sheet: distance matrix
Name	Assembly	Missing	Bp-510119_hybrid	Bp-510119_LR	Bp-510119_SR	Bp-510122_hybrid	Bp-510122_LR	Bp-510122_SR	Bp-510285_hybrid	Bp-510285_LR	Bp-510285_SR	Bp-511283_hybrid	Bp-511283_LR	Bp-511283_SR	Bp-511431_hybrid	Bp-511431_LR	Bp-511431_SR	Bp-511432_hybrid	Bp-511432_LR	Bp-511432_SR	Bp-511495_LR_rep	Bp-511495_hybrid	Bp-511495_LR	Bp-511495_SR	Bp-800127_hybrid	Bp-800127_LR	Bp-800127_SR	Bp-800128_hybrid	Bp-800128_LR	Bp-800128_SR	Bp-800129_hybrid	Bp-800129_LR	Bp-800129_SR	Bp-800369_LR_rep	Bp-800369_hybrid	Bp-800369_LR	Bp-800369_wh_SR	Bp-800500_hybrid	Bp-800500_LR	Bp-800500_wh_SR	Bp-800629_hybrid	Bp-800629_LR	Bp-800629_SR	Bp-800630_hybrid	Bp-800630_LR	Bp-800630_SR	Bp-800631_hybrid	Bp-800631_LR	Bp-800631_SR
Bp-510119_hybrid	Hybrid	8	0	0	0	17	17	17	11	11	11	11	11	11	20	20	20	15	15	15	18	18	18	18	10	10	10	21	21	21	21	21	21	16	16	16	15	14	14	12	14	14	14	21	21	20	16	17	16
Bp-510119_LR	Long-read	8	0	0	0	17	17	17	11	11	11	11	11	11	20	20	20	15	15	15	18	18	18	18	10	10	10	21	21	21	21	21	21	16	16	16	15	14	14	12	14	14	14	21	21	20	16	17	16
Bp-510119_SR	Short-read	172	0	0	0	17	17	17	11	11	11	11	11	11	20	20	20	15	15	15	18	18	18	18	10	10	10	21	21	21	21	21	21	16	16	16	15	13	13	12	14	14	14	20	20	20	16	17	16
Bp-510122_hybrid	Hybrid	9	17	17	17	0	0	0	12	12	12	12	12	12	15	15	15	16	16	16	3	3	3	3	11	11	11	16	16	16	16	16	16	17	17	17	16	7	7	6	15	15	15	16	16	15	9	9	9
Bp-510122_LR	Long-read	9	17	17	17	0	0	0	12	12	12	12	12	12	15	15	15	16	16	16	3	3	3	3	11	11	11	16	16	16	16	16	16	17	17	17	16	7	7	6	15	15	15	16	16	15	9	9	9
Bp-510122_SR	Short-read	147	17	17	17	0	0	0	12	12	12	12	12	12	15	15	15	16	16	16	3	3	3	3	11	11	11	16	16	16	16	16	16	17	17	17	16	6	6	6	15	15	15	15	15	15	9	9	9
Bp-510285_hybrid	Hybrid	8	11	11	11	12	12	12	0	0	0	6	6	6	15	15	15	10	10	10	13	13	13	13	3	3	3	16	16	16	16	16	16	11	11	11	10	9	9	7	9	9	9	16	16	15	11	12	11
Bp-510285_LR	Long-read	8	11	11	11	12	12	12	0	0	0	6	6	6	15	15	15	10	10	10	13	13	13	13	3	3	3	16	16	16	16	16	16	11	11	11	10	9	9	7	9	9	9	16	16	15	11	12	11
Bp-510285_SR	Short-read	156	11	11	11	12	12	12	0	0	0	6	6	6	15	15	15	10	10	10	13	13	13	13	3	3	3	16	16	16	16	16	16	11	11	11	10	8	8	7	9	9	9	15	15	15	10	11	10
Bp-511283_hybrid	Hybrid	9	11	11	11	12	12	12	6	6	6	0	0	0	15	15	15	10	10	10	13	13	13	13	5	5	5	16	16	16	16	16	16	11	11	11	10	9	9	7	9	9	9	16	16	15	11	12	11
Bp-511283_LR	Long-read	9	11	11	11	12	12	12	6	6	6	0	0	0	15	15	15	10	10	10	13	13	13	13	5	5	5	16	16	16	16	16	16	11	11	11	10	9	9	7	9	9	9	16	16	15	11	12	11
Bp-511283_SR	Short-read	149	11	11	11	12	12	12	6	6	6	0	0	0	15	15	15	10	10	10	13	13	13	13	5	5	5	16	16	16	16	16	16	11	11	11	10	8	8	7	9	9	9	15	15	15	11	12	11
Bp-511431_hybrid	Hybrid	7	20	20	20	15	15	15	15	15	15	15	15	15	0	0	0	18	18	18	16	16	16	16	14	14	14	19	19	19	19	18	19	20	20	20	19	12	12	11	18	18	18	19	19	18	14	15	14
Bp-511431_LR	Long-read	7	20	20	20	15	15	15	15	15	15	15	15	15	0	0	0	18	18	18	16	16	16	16	14	14	14	19	19	19	19	18	19	20	20	20	19	12	12	11	18	18	18	19	19	18	14	15	14
Bp-511431_SR	Short-read	159	20	20	20	15	15	15	15	15	15	15	15	15	0	0	0	18	18	18	16	16	16	16	14	14	14	19	19	19	19	18	19	20	20	20	19	11	11	11	18	18	18	18	18	18	14	15	14
Bp-511432_hybrid	Hybrid	9	15	15	15	16	16	16	10	10	10	10	10	10	18	18	18	0	0	0	17	17	17	17	9	9	9	20	20	20	20	20	20	9	9	9	8	13	13	11	13	13	13	20	20	19	15	16	15
Bp-511432_LR	Long-read	9	15	15	15	16	16	16	10	10	10	10	10	10	18	18	18	0	0	0	17	17	17	17	9	9	9	20	20	20	20	20	20	9	9	9	8	13	13	11	13	13	13	20	20	19	15	16	15
Bp-511432_SR	Short-read	161	15	15	15	16	16	16	10	10	10	10	10	10	18	18	18	0	0	0	17	17	17	17	9	9	9	20	20	20	20	20	20	9	9	9	8	12	12	11	13	13	13	18	18	18	15	16	15
Bp-511495_LR_rep	Long-read	13	18	18	18	3	3	3	13	13	13	13	13	13	16	16	16	17	17	17	0	0	0	0	12	12	12	17	17	17	17	17	17	18	18	18	17	8	8	7	16	16	16	17	17	16	10	11	10
Bp-511495_hybrid	Hybrid	13	18	18	18	3	3	3	13	13	13	13	13	13	16	16	16	17	17	17	0	0	0	0	12	12	12	17	17	17	17	17	17	18	18	18	17	8	8	7	16	16	16	17	17	16	10	11	10
Bp-511495_LR	Long-read	14	18	18	18	3	3	3	13	13	13	13	13	13	16	16	16	17	17	17	0	0	0	0	12	12	12	17	17	17	17	17	17	18	18	18	17	8	8	7	16	16	16	17	17	16	10	11	10
Bp-511495_SR	Short-read	196	18	18	18	3	3	3	13	13	13	13	13	13	16	16	16	17	17	17	0	0	0	0	12	12	12	17	17	17	17	17	17	18	18	18	17	7	7	7	16	16	16	15	15	15	10	11	10
Bp-800127_hybrid	Hybrid	7	10	10	10	11	11	11	3	3	3	5	5	5	14	14	14	9	9	9	12	12	12	12	0	0	0	15	15	15	15	15	15	10	10	10	9	8	8	6	8	8	8	15	15	14	10	11	10
Bp-800127_LR	Long-read	8	10	10	10	11	11	11	3	3	3	5	5	5	14	14	14	9	9	9	12	12	12	12	0	0	0	15	15	15	15	15	15	10	10	10	9	8	8	6	8	8	8	15	15	14	10	11	10
Bp-800127_SR	Short-read	173	10	10	10	11	11	11	3	3	3	5	5	5	14	14	14	9	9	9	12	12	12	12	0	0	0	15	15	15	15	15	15	10	10	10	9	7	7	6	8	8	8	13	13	13	10	11	10
Bp-800128_hybrid	Hybrid	7	21	21	21	16	16	16	16	16	16	16	16	16	19	19	19	20	20	20	17	17	17	17	15	15	15	0	0	0	0	0	0	21	21	21	20	13	13	12	19	19	19	20	20	19	15	16	15
Bp-800128_LR	Long-read	7	21	21	21	16	16	16	16	16	16	16	16	16	19	19	19	20	20	20	17	17	17	17	15	15	15	0	0	0	0	0	0	21	21	21	20	13	13	12	19	19	19	20	20	19	15	16	15
Bp-800128_SR	Short-read	180	21	21	21	16	16	16	16	16	16	16	16	16	19	19	19	20	20	20	17	17	17	17	15	15	15	0	0	0	0	0	0	21	21	21	20	12	12	12	19	19	19	19	19	19	15	16	15
Bp-800129_hybrid	Hybrid	7	21	21	21	16	16	16	16	16	16	16	16	16	19	19	19	20	20	20	17	17	17	17	15	15	15	0	0	0	0	0	0	21	21	21	20	13	13	12	19	19	19	20	20	19	15	16	15
Bp-800129_LR	Long-read	8	21	21	21	16	16	16	16	16	16	16	16	16	18	18	18	20	20	20	17	17	17	17	15	15	15	0	0	0	0	0	0	21	21	21	20	13	13	12	19	19	19	20	20	19	15	16	15
Bp-800129_SR	Short-read	181	21	21	21	16	16	16	16	16	16	16	16	16	19	19	19	20	20	20	17	17	17	17	15	15	15	0	0	0	0	0	0	21	21	21	20	12	12	12	19	19	19	19	19	19	15	16	15
Bp-800369_LR_rep	Long-read	8	16	16	16	17	17	17	11	11	11	11	11	11	20	20	20	9	9	9	18	18	18	18	10	10	10	21	21	21	21	21	21	0	0	0	0	14	14	12	14	14	14	21	21	20	16	17	16
Bp-800369_hybrid	Hybrid	7	16	16	16	17	17	17	11	11	11	11	11	11	20	20	20	9	9	9	18	18	18	18	10	10	10	21	21	21	21	21	21	0	0	0	0	14	14	12	14	14	14	21	21	20	16	17	16
Bp-800369_LR	Long-read	7	16	16	16	17	17	17	11	11	11	11	11	11	20	20	20	9	9	9	18	18	18	18	10	10	10	21	21	21	21	21	21	0	0	0	0	14	14	12	14	14	14	21	21	20	16	17	16
Bp-800369_wh_SR	Short-read	149	15	15	15	16	16	16	10	10	10	10	10	10	19	19	19	8	8	8	17	17	17	17	9	9	9	20	20	20	20	20	20	0	0	0	0	12	12	11	13	13	13	19	19	19	15	16	15
Bp-800500_hybrid	Hybrid	8	14	14	13	7	7	6	9	9	8	9	9	8	12	12	11	13	13	12	8	8	8	7	8	8	7	13	13	12	13	13	12	14	14	14	12	0	0	0	12	12	11	13	13	11	6	7	5
Bp-800500_LR	Long-read	9	14	14	13	7	7	6	9	9	8	9	9	8	12	12	11	13	13	12	8	8	8	7	8	8	7	13	13	12	13	13	12	14	14	14	12	0	0	0	12	12	11	13	13	11	6	7	5
Bp-800500_wh_SR	Short-read	166	12	12	12	6	6	6	7	7	7	7	7	7	11	11	11	11	11	11	7	7	7	7	6	6	6	12	12	12	12	12	12	12	12	12	11	0	0	0	10	10	10	11	11	11	5	6	5
Bp-800629_hybrid	Hybrid	7	14	14	14	15	15	15	9	9	9	9	9	9	18	18	18	13	13	13	16	16	16	16	8	8	8	19	19	19	19	19	19	14	14	14	13	12	12	10	0	0	0	19	19	18	14	15	14
Bp-800629_LR	Long-read	9	14	14	14	15	15	15	9	9	9	9	9	9	18	18	18	13	13	13	16	16	16	16	8	8	8	19	19	19	19	19	19	14	14	14	13	12	12	10	0	0	0	19	19	18	14	15	14
Bp-800629_SR	Short-read	141	14	14	14	15	15	15	9	9	9	9	9	9	18	18	18	13	13	13	16	16	16	16	8	8	8	19	19	19	19	19	19	14	14	14	13	11	11	10	0	0	0	18	18	18	14	15	14
Bp-800630_hybrid	Hybrid	7	21	21	20	16	16	15	16	16	15	16	16	15	19	19	18	20	20	18	17	17	17	15	15	15	13	20	20	19	20	20	19	21	21	21	19	13	13	11	19	19	18	0	0	0	15	16	14
Bp-800630_LR	Long-read	7	21	21	20	16	16	15	16	16	15	16	16	15	19	19	18	20	20	18	17	17	17	15	15	15	13	20	20	19	20	20	19	21	21	21	19	13	13	11	19	19	18	0	0	0	15	16	14
Bp-800630_SR	Short-read	131	20	20	20	15	15	15	15	15	15	15	15	15	18	18	18	19	19	18	16	16	16	15	14	14	13	19	19	19	19	19	19	20	20	20	19	11	11	11	18	18	18	0	0	0	14	15	14
Bp-800631_hybrid	Hybrid	8	16	16	16	9	9	9	11	11	10	11	11	11	14	14	14	15	15	15	10	10	10	10	10	10	10	15	15	15	15	15	15	16	16	16	15	6	6	5	14	14	14	15	15	14	0	0	1
Bp-800631_LR	Long-read	8	17	17	17	9	9	9	12	12	11	12	12	12	15	15	15	16	16	16	11	11	11	11	11	11	11	16	16	16	16	16	16	17	17	17	16	7	7	6	15	15	15	16	16	15	0	0	1
Bp-800631_SR	Short-read	142	16	16	16	9	9	9	11	11	10	11	11	11	14	14	14	15	15	15	10	10	10	10	10	10	10	15	15	15	15	15	15	16	16	16	15	5	5	5	14	14	14	14	14	14	1	1	0
Bp-800941_hybrid	Hybrid	9	17	17	17	10	10	10	12	12	11	12	12	12	15	15	15	16	16	16	11	11	11	11	11	11	11	16	16	16	16	16	16	17	17	17	16	7	7	6	15	15	15	16	16	15	1	2	1
Bp-800941_LR	Long-read	9	17	17	17	10	10	10	12	12	11	12	12	12	15	15	15	16	16	16	11	11	11	11	11	11	11	16	16	16	16	16	16	17	17	17	16	7	7	6	15	15	15	16	16	15	1	2	1
Bp-800941_SR	Short-read	164	17	17	17	10	10	10	12	12	11	12	12	12	15	15	15	16	16	16	11	11	11	11	11	11	11	16	16	16	16	16	16	17	17	17	16	6	6	6	15	15	15	15	15	15	1	2	1
Bp-800944_hybrid	Hybrid	12	19	19	19	4	4	4	14	14	14	14	14	14	17	17	17	18	18	18	1	1	1	1	13	13	13	18	18	18	18	18	18	19	19	19	18	9	9	8	17	17	17	18	18	17	11	12	11
Bp-800944_LR	Long-read	13	19	19	19	4	4	4	14	14	14	14	14	14	17	17	17	18	18	18	1	1	1	1	13	13	13	18	18	18	18	18	18	19	19	19	18	9	9	8	17	17	17	18	18	17	11	12	11
Bp-800944_SR	Short-read	175	19	19	19	4	4	4	14	14	14	14	14	14	17	17	17	18	18	18	1	1	1	1	13	13	13	18	18	18	18	18	18	19	19	19	18	8	8	8	17	17	17	17	17	17	11	12	11
Bp-800945_hybrid	Hybrid	12	19	19	19	4	4	4	14	14	14	14	14	14	17	17	17	18	18	18	1	1	1	1	13	13	13	18	18	18	18	18	18	19	19	19	18	9	9	8	17	17	17	18	18	17	11	12	11
Bp-800945_LR	Long-read	13	19	19	19	4	4	4	14	14	14	14	14	14	16	16	16	18	18	18	1	1	1	1	13	13	13	18	18	18	18	18	18	19	19	19	18	9	9	8	17	17	17	18	18	17	11	12	11
Bp-800945_SR	Short-read	204	19	19	19	4	4	4	14	14	14	14	14	14	17	17	17	18	18	18	1	1	1	1	13	13	13	18	18	18	18	18	18	19	19	19	18	8	8	8	16	16	16	17	17	17	11	12	11
Bp-801006_hybrid	Hybrid	8	16	16	16	9	9	9	11	11	10	11	11	11	14	14	14	15	15	15	10	10	10	10	10	10	10	15	15	15	15	15	15	16	16	16	15	6	6	5	14	14	14	15	15	14	0	1	0
Bp-801006_LR	Long-read	8	16	16	16	9	9	9	11	11	10	11	11	11	14	14	14	15	15	15	10	10	10	10	10	10	10	15	15	15	15	15	15	16	16	16	15	6	6	5	14	14	14	15	15	14	0	1	0
Bp-801006_SR	Short-read	169	16	16	16	9	9	9	11	11	10	11	11	11	14	14	14	15	15	15	10	10	10	10	10	10	10	15	15	15	15	15	15	16	16	16	15	5	5	5	14	14	14	14	14	14	0	1	0
Bp-801761_hybrid	Hybrid	7	14	14	14	16	16	16	9	9	9	10	10	10	19	19	19	7	7	7	17	17	17	17	9	8	9	20	20	20	20	20	20	3	3	3	2	13	13	11	13	12	13	19	19	19	15	16	15
Bp-801761_LR	Long-read	7	14	14	14	16	16	16	9	9	9	10	10	10	19	19	19	7	7	7	17	17	17	17	9	8	9	20	20	20	20	20	20	3	3	3	2	13	13	11	13	12	13	19	19	19	15	16	15
Bp-801761_wh_SR	Short-read	161	14	14	14	16	16	16	9	9	9	10	10	10	19	19	19	7	7	7	17	17	17	17	9	8	9	20	20	20	20	20	20	3	3	3	2	12	12	11	13	12	13	18	18	19	15	16	15
Bp-801838_hybrid	Hybrid	8	11	11	11	12	12	12	6	6	6	6	6	6	15	15	15	10	10	10	13	13	13	13	5	5	5	16	16	16	16	16	16	11	11	11	10	9	9	7	9	9	9	16	16	15	11	12	11
Bp-801838_LR	Long-read	8	11	11	11	12	12	12	6	6	6	6	6	6	15	15	15	10	10	10	13	13	13	13	5	5	5	16	16	16	16	16	16	11	11	11	10	9	9	7	9	9	9	16	16	15	11	12	11
Bp-801838_SR	Short-read	164	11	11	11	12	12	12	6	6	6	6	6	6	15	15	15	10	10	10	13	13	13	13	5	5	5	16	16	16	16	16	16	11	11	11	10	8	8	7	9	9	9	15	15	15	11	12	11
Bp-801917_LR_rep	Long-read	8	21	21	20	16	16	15	16	16	14	16	16	15	19	19	18	20	20	19	17	17	17	15	15	15	14	20	20	19	20	20	19	21	21	21	19	13	13	11	19	19	18	16	16	14	14	15	13
Bp-801917_hybrid	Hybrid	8	21	21	20	16	16	15	16	16	14	16	16	15	19	19	18	20	20	19	17	17	17	15	15	15	14	20	20	19	20	20	19	21	21	21	19	13	13	11	19	19	18	16	16	14	14	15	13
Bp-801917_LR	Long-read	9	21	21	20	16	16	15	16	16	14	16	16	15	19	19	18	20	20	19	17	17	17	15	15	15	14	20	20	19	20	20	19	21	21	21	19	13	13	11	19	19	18	16	16	14	14	15	13
Bp-801917_wh_SR	Short-read	159	19	19	19	14	14	14	14	14	13	14	14	14	17	17	17	18	18	18	15	15	15	14	13	13	13	18	18	18	18	18	18	19	19	19	18	10	10	10	17	17	17	13	13	13	12	13	12
Bp-802270_hybrid	Hybrid	7	23	23	22	18	18	17	18	18	17	18	18	17	21	21	20	22	22	20	19	19	19	17	17	17	15	22	22	21	22	22	21	23	23	23	21	15	15	13	21	21	20	2	2	2	17	18	16
Bp-802270_LR	Long-read	9	23	23	22	18	18	17	18	18	17	18	18	17	21	21	20	22	22	20	19	19	19	17	17	17	15	22	22	21	22	22	21	23	23	23	21	15	15	13	21	21	20	2	2	2	17	18	16
Bp-802270_SR	Short-read	138	22	22	22	17	17	17	17	17	17	17	17	17	20	20	20	21	21	20	18	18	18	17	16	16	15	21	21	21	21	21	21	22	22	22	21	13	13	13	20	20	20	2	2	2	16	17	16
Bp-802387_LR_rep	Long-read	8	19	19	19	2	2	2	14	14	14	14	14	14	17	17	17	18	18	18	5	5	5	5	13	13	13	18	18	18	18	18	18	19	19	19	18	9	9	8	17	17	17	18	18	17	11	12	11
Bp-802387_hybrid	Hybrid	8	19	19	19	2	2	2	14	14	14	14	14	14	17	17	17	18	18	18	5	5	5	5	13	13	13	18	18	18	18	18	18	19	19	19	18	9	9	8	17	17	17	18	18	17	11	12	11
Bp-802387_LR	Long-read	8	19	19	19	2	2	2	14	14	14	14	14	14	17	17	17	18	18	18	5	5	5	5	13	13	13	18	18	18	18	18	18	19	19	19	18	9	9	8	17	17	17	18	18	17	11	12	11
Bp-802387_SR	Short-read	145	19	19	19	2	2	2	14	14	14	14	14	14	17	17	17	18	18	18	5	5	5	5	13	13	13	18	18	18	18	18	18	19	19	19	18	8	8	8	17	17	17	17	17	17	11	12	11
Bp-802671_hybrid	Hybrid	10	19	19	18	15	15	15	14	14	13	15	15	14	18	18	17	17	17	16	16	16	16	16	14	13	13	19	19	18	19	19	18	19	19	19	17	12	12	11	18	17	17	18	18	18	14	15	13
Bp-802671_LR	Long-read	10	19	19	18	15	15	15	14	14	13	15	15	14	18	18	17	17	17	16	16	16	16	16	14	13	13	19	19	18	19	19	18	19	19	19	17	12	12	11	18	17	17	18	18	18	14	15	13
Bp-802671_wh_SR	Short-read	183	18	18	18	13	13	13	13	13	13	13	13	13	15	15	15	16	16	16	14	14	14	14	12	12	12	17	17	17	17	17	17	17	17	17	16	9	9	9	16	16	16	16	16	16	12	13	12
Bp-803042_hybrid	Hybrid	7	20	20	20	15	15	15	15	15	15	15	15	15	18	18	18	19	19	18	16	16	16	15	14	14	13	19	19	19	19	19	19	20	20	20	19	12	12	11	18	18	18	7	7	6	14	15	14
Bp-803042_LR	Long-read	8	20	20	20	15	15	15	15	15	15	15	15	15	18	18	18	19	19	18	16	16	16	15	14	14	13	19	19	19	19	19	19	20	20	20	19	12	12	11	18	18	18	7	7	6	14	15	14
Bp-803042_SR	Short-read	172	20	20	20	15	15	15	15	15	15	15	15	15	18	18	18	19	19	18	16	16	16	15	14	14	13	19	19	19	19	19	19	20	20	20	19	11	11	11	18	18	18	6	6	6	14	15	14
Bp-803247_hybrid	Hybrid	8	15	15	15	10	10	10	10	10	10	10	10	10	13	13	13	14	14	14	11	11	11	11	9	9	9	14	14	14	14	14	14	15	15	15	14	7	7	6	13	13	13	14	14	13	9	10	9
Bp-803247_LR	Long-read	9	15	15	15	10	10	10	10	10	10	10	10	10	13	13	13	14	14	14	11	11	11	11	9	9	9	14	14	14	14	14	14	15	15	15	14	7	7	6	13	13	13	14	14	13	9	10	9
Bp-803247_SR	Short-read	160	15	15	15	10	10	10	10	10	10	10	10	10	13	13	13	14	14	14	11	11	11	11	9	9	9	14	14	14	14	14	14	15	15	15	14	6	6	6	13	13	13	13	13	13	9	10	9
Bp-804547_hybrid	Hybrid	7	20	20	20	15	15	15	15	15	15	15	15	15	6	6	6	19	19	19	16	16	16	16	14	14	14	19	19	19	19	18	19	20	20	20	19	12	12	11	18	18	18	19	19	18	14	15	14
Bp-804547_LR	Long-read	8	20	20	20	15	15	15	15	15	15	15	15	15	6	6	6	19	19	19	16	16	16	16	14	14	14	19	19	19	19	18	19	20	20	20	19	12	12	11	18	18	18	19	19	18	14	14	14
Bp-804547_SR	Short-read	152	20	20	20	15	15	15	15	15	15	15	15	15	6	6	6	19	19	19	16	16	16	16	14	14	14	19	19	19	19	18	19	20	20	20	19	11	11	11	18	18	18	18	18	18	14	15	14
Bp-804548_hybrid	Hybrid	8	23	23	23	18	18	18	18	18	18	18	18	17	9	9	8	22	22	21	19	19	19	19	17	17	17	22	22	21	22	21	21	23	23	23	22	15	15	14	21	21	21	22	22	21	17	18	16
Bp-804548_LR	Long-read	9	23	23	23	18	18	18	18	18	18	18	18	17	9	9	8	22	22	21	19	19	19	19	17	17	17	22	22	21	22	21	21	23	23	23	22	15	15	14	21	21	21	22	22	21	17	18	16
Bp-804548_SR	Short-read	147	22	22	22	17	17	17	17	17	17	17	17	17	8	8	8	21	21	21	18	18	18	18	16	16	16	21	21	21	21	20	21	22	22	22	21	13	13	13	20	20	20	20	20	20	16	17	16
Bp-804855_hybrid	Hybrid	8	10	10	10	11	11	11	1	1	1	5	5	5	14	14	14	9	9	9	12	12	12	12	2	2	2	15	15	15	15	15	15	10	10	10	9	8	8	6	8	8	8	15	15	14	10	11	10
Bp-804855_LR	Long-read	8	10	10	10	11	11	11	1	1	1	5	5	5	14	14	14	9	9	9	12	12	12	12	2	2	2	15	15	15	15	15	15	10	10	10	9	8	8	6	8	8	8	15	15	14	10	11	10
Bp-804855_SR	Short-read	154	10	10	10	11	11	11	1	1	1	5	5	5	14	14	14	9	9	9	12	12	12	12	2	2	2	15	15	15	15	15	15	10	10	10	9	7	7	6	8	8	8	14	14	14	10	11	10
Bp-804857_hybrid	Hybrid	8	18	18	18	13	13	13	13	13	13	13	13	13	16	16	16	17	17	16	14	14	14	13	12	12	11	17	17	17	17	17	17	18	18	18	17	10	10	9	16	16	16	5	5	4	12	13	12
Bp-804857_LR	Long-read	9	18	18	18	13	13	13	13	13	13	13	13	13	16	16	16	17	17	16	14	14	14	13	12	12	11	17	17	17	17	17	17	18	18	18	17	10	10	9	16	16	16	5	5	4	12	13	12
Bp-804857_SR	Short-read	201	18	18	18	13	13	13	13	13	13	13	13	13	16	16	16	17	17	16	14	14	14	13	12	12	11	17	17	17	17	17	17	18	18	18	17	9	9	9	15	15	15	4	4	4	12	13	12
Bp-804984_hybrid	Hybrid	9	13	13	13	6	6	6	8	8	8	8	8	8	11	11	11	12	12	12	7	7	7	7	7	7	7	12	12	12	12	12	12	13	13	13	12	3	3	2	11	11	11	12	12	11	5	6	5
Bp-804984_LR	Long-read	9	13	13	13	6	6	6	8	8	8	8	8	8	11	11	11	12	12	12	7	7	7	7	7	7	7	12	12	12	12	12	12	13	13	13	12	3	3	2	11	11	11	12	12	11	5	6	5
Bp-804984_SR	Short-read	153	13	13	13	6	6	6	8	8	8	8	8	8	11	11	11	12	12	12	6	6	6	6	7	7	7	12	12	12	12	12	12	13	13	13	12	2	2	2	11	11	11	11	11	11	5	6	5
Bp-806355_hybrid	Hybrid	11	12	12	12	5	5	5	7	7	7	7	7	7	10	10	10	11	11	11	6	6	6	6	6	6	6	11	11	11	11	11	11	12	12	12	11	2	2	1	10	10	10	11	11	10	4	5	4
Bp-806355_LR	Long-read	11	12	12	12	5	5	5	7	7	7	7	7	7	10	10	10	11	11	11	6	6	6	6	6	6	6	11	11	11	11	11	11	12	12	12	11	2	2	1	10	10	10	11	11	10	4	5	4
Bp-806355_wh_SR	Short-read	151	12	12	12	5	5	5	7	7	7	7	7	7	10	10	10	11	11	11	6	6	6	6	6	6	6	11	11	11	11	11	11	12	12	12	11	1	1	1	10	10	10	10	10	10	4	5	4
Bp-806356_hybrid	Hybrid	22	24	24	24	20	20	20	19	19	19	20	20	20	23	23	23	23	23	22	21	21	21	20	19	18	18	24	24	24	24	24	24	25	25	25	24	17	17	16	23	22	23	11	11	11	19	20	19
Bp-806356_LR	Long-read	22	24	24	24	20	20	20	19	19	19	20	20	20	23	23	23	23	23	22	21	21	21	20	19	18	18	24	24	24	24	24	24	25	25	25	24	17	17	16	23	22	23	11	11	11	19	20	19
Bp-806356_SR	Short-read	175	24	24	24	20	20	20	19	19	19	20	20	20	23	23	23	23	23	22	21	21	21	20	19	18	18	24	24	24	24	24	24	25	25	25	24	16	16	16	23	22	23	10	10	11	19	20	19
Bp-806755_hybrid	Hybrid	9	19	19	19	2	2	2	14	14	14	14	14	14	17	17	17	18	18	18	5	5	5	5	13	13	13	18	18	18	18	18	18	19	19	19	18	9	9	8	17	17	17	18	18	17	11	11	11
Bp-806755_LR	Long-read	9	19	19	19	2	2	2	14	14	14	14	14	14	17	17	17	18	18	18	5	5	5	5	13	13	13	18	18	18	18	18	18	19	19	19	18	9	9	8	17	17	17	18	18	17	11	11	11
Bp-806755_SR	Short-read	155	19	19	19	2	2	2	14	14	14	14	14	14	17	17	17	18	18	18	5	5	5	5	13	13	13	18	18	18	18	18	18	19	19	19	18	8	8	8	17	17	17	17	17	17	11	11	11
Bp-806901_LR_rep	Long-read	8	18	18	18	1	1	1	13	13	13	13	13	13	16	16	16	17	17	17	4	4	4	4	12	12	12	17	17	17	17	17	17	18	18	18	17	8	8	7	16	16	16	17	17	16	10	11	10
Bp-806901_hybrid	Hybrid	8	18	18	18	1	1	1	13	13	13	13	13	13	16	16	16	17	17	17	4	4	4	4	12	12	12	17	17	17	17	17	17	18	18	18	17	8	8	7	16	16	16	17	17	16	10	11	10
Bp-806901_LR	Long-read	8	18	18	18	1	1	1	13	13	13	13	13	13	16	16	16	17	17	17	4	4	4	4	12	12	12	17	17	17	17	17	17	18	18	18	17	8	8	7	16	16	16	17	17	16	10	11	10
Bp-806901_SR	Short-read	165	18	18	18	1	1	1	13	13	13	13	13	13	16	16	16	17	17	17	4	4	4	4	12	12	12	17	17	17	17	17	17	18	18	18	17	7	7	7	16	16	16	16	16	16	10	10	10
Bp-807307_hybrid	Hybrid	8	14	14	14	15	15	15	9	9	9	9	9	9	18	18	18	7	7	7	16	16	16	16	8	8	8	19	19	19	19	19	19	2	2	2	1	12	12	10	12	12	12	19	19	18	14	15	14
Bp-807307_LR	Long-read	9	14	14	14	15	15	15	9	9	9	9	9	9	18	18	18	7	7	7	16	16	16	16	8	8	8	19	19	19	19	19	19	2	2	2	1	12	12	10	12	12	12	19	19	18	14	15	14
Bp-807307_SR	Short-read	156	14	14	14	15	15	15	9	9	9	9	9	9	18	18	18	7	7	7	16	16	16	16	8	8	8	19	19	19	19	19	19	2	2	2	1	11	11	10	12	12	12	18	18	18	14	15	14
Bp-807308_hybrid	Hybrid	7	14	14	14	15	15	15	9	9	9	9	9	9	18	18	18	7	7	7	16	16	16	16	8	8	8	19	19	19	19	19	19	2	2	2	1	12	12	10	12	12	12	19	19	18	14	15	14
Bp-807308_LR	Long-read	7	14	14	14	15	15	15	9	9	9	9	9	9	18	18	18	7	7	7	16	16	16	16	8	8	8	19	19	19	19	19	19	2	2	2	1	12	12	10	12	12	12	19	19	18	14	15	14
Bp-807308_SR	Short-read	141	14	14	14	15	15	15	9	9	9	9	9	9	18	18	18	7	7	7	16	16	16	16	8	8	8	19	19	19	19	19	19	2	2	2	1	11	11	10	12	12	12	18	18	18	14	15	14
Bp-807401_hybrid	Hybrid	8	15	15	15	16	16	16	10	10	10	10	10	10	19	19	19	14	14	14	17	17	17	17	9	9	9	20	20	20	20	20	20	15	15	15	14	13	13	11	1	1	1	20	20	19	15	16	15
Bp-807401_LR	Long-read	9	15	15	15	16	16	16	10	10	10	10	10	10	19	19	19	14	14	14	17	17	17	17	9	9	9	20	20	20	20	20	20	15	15	15	14	13	13	11	1	1	1	20	20	19	15	16	15
Bp-807401_SR	Short-read	156	15	15	15	16	16	16	10	10	10	10	10	10	19	19	19	14	14	14	17	17	17	17	9	9	9	20	20	20	20	20	20	15	15	15	14	12	12	11	1	1	1	19	19	19	15	16	15
Bp-807604_hybrid	Hybrid	7	14	14	14	15	15	15	9	9	9	9	9	9	18	18	18	7	7	7	16	16	16	16	8	8	8	19	19	19	19	19	19	2	2	2	1	12	12	10	12	12	12	19	19	18	14	15	14
Bp-807604_LR	Long-read	7	14	14	14	15	15	15	9	9	9	9	9	9	18	18	18	7	7	7	16	16	16	16	8	8	8	19	19	19	19	19	19	2	2	2	1	12	12	10	12	12	12	19	19	18	14	15	14
Bp-807604_SR	Short-read	159	14	14	14	15	15	15	9	9	9	9	9	9	18	18	18	7	7	7	16	16	16	16	8	8	8	19	19	19	19	19	19	2	2	2	1	11	11	10	12	12	12	18	18	18	14	15	14
[truncated: 78 more columns]

## Sheet: distance matrix as heatmap
Name	Assembly	Bp-510119_hybrid	Bp-510119_LR	Bp-510119_SR	Bp-510122_hybrid	Bp-510122_LR	Bp-510122_SR	Bp-510285_hybrid	Bp-510285_LR	Bp-510285_SR	Bp-511283_hybrid	Bp-511283_LR	Bp-511283_SR	Bp-511431_hybrid	Bp-511431_LR	Bp-511431_SR	Bp-511432_hybrid	Bp-511432_LR	Bp-511432_SR	Bp-511495_LR_rep	Bp-511495_hybrid	Bp-511495_LR	Bp-511495_SR	Bp-800127_hybrid	Bp-800127_LR	Bp-800127_SR	Bp-800128_hybrid	Bp-800128_LR	Bp-800128_SR	Bp-800129_hybrid	Bp-800129_LR	Bp-800129_SR	Bp-800369_LR_rep	Bp-800369_hybrid	Bp-800369_LR	Bp-800369_wh_SR	Bp-800500_hybrid	Bp-800500_LR	Bp-800500_wh_SR	Bp-800629_hybrid	Bp-800629_LR	Bp-800629_SR	Bp-800630_hybrid	Bp-800630_LR	Bp-800630_SR	Bp-800631_hybrid	Bp-800631_LR	Bp-800631_SR	Bp-800941_hybrid
Bp-510119_hybrid	Hybrid	0	0	0	17	17	17	11	11	11	11	11	11	20	20	20	15	15	15	18	18	18	18	10	10	10	21	21	21	21	21	21	16	16	16	15	14	14	12	14	14	14	21	21	20	16	17	16	17
Bp-510119_LR	Long-read	0	0	0	17	17	17	11	11	11	11	11	11	20	20	20	15	15	15	18	18	18	18	10	10	10	21	21	21	21	21	21	16	16	16	15	14	14	12	14	14	14	21	21	20	16	17	16	17
Bp-510119_SR	Short-read	0	0	0	17	17	17	11	11	11	11	11	11	20	20	20	15	15	15	18	18	18	18	10	10	10	21	21	21	21	21	21	16	16	16	15	13	13	12	14	14	14	20	20	20	16	17	16	17
Bp-510122_hybrid	Hybrid	17	17	17	0	0	0	12	12	12	12	12	12	15	15	15	16	16	16	3	3	3	3	11	11	11	16	16	16	16	16	16	17	17	17	16	7	7	6	15	15	15	16	16	15	9	9	9	10
Bp-510122_LR	Long-read	17	17	17	0	0	0	12	12	12	12	12	12	15	15	15	16	16	16	3	3	3	3	11	11	11	16	16	16	16	16	16	17	17	17	16	7	7	6	15	15	15	16	16	15	9	9	9	10
Bp-510122_SR	Short-read	17	17	17	0	0	0	12	12	12	12	12	12	15	15	15	16	16	16	3	3	3	3	11	11	11	16	16	16	16	16	16	17	17	17	16	6	6	6	15	15	15	15	15	15	9	9	9	10
Bp-510285_hybrid	Hybrid	11	11	11	12	12	12	0	0	0	6	6	6	15	15	15	10	10	10	13	13	13	13	3	3	3	16	16	16	16	16	16	11	11	11	10	9	9	7	9	9	9	16	16	15	11	12	11	12
Bp-510285_LR	Long-read	11	11	11	12	12	12	0	0	0	6	6	6	15	15	15	10	10	10	13	13	13	13	3	3	3	16	16	16	16	16	16	11	11	11	10	9	9	7	9	9	9	16	16	15	11	12	11	12
Bp-510285_SR	Short-read	11	11	11	12	12	12	0	0	0	6	6	6	15	15	15	10	10	10	13	13	13	13	3	3	3	16	16	16	16	16	16	11	11	11	10	8	8	7	9	9	9	15	15	15	10	11	10	11
Bp-511283_hybrid	Hybrid	11	11	11	12	12	12	6	6	6	0	0	0	15	15	15	10	10	10	13	13	13	13	5	5	5	16	16	16	16	16	16	11	11	11	10	9	9	7	9	9	9	16	16	15	11	12	11	12
Bp-511283_LR	Long-read	11	11	11	12	12	12	6	6	6	0	0	0	15	15	15	10	10	10	13	13	13	13	5	5	5	16	16	16	16	16	16	11	11	11	10	9	9	7	9	9	9	16	16	15	11	12	11	12
Bp-511283_SR	Short-read	11	11	11	12	12	12	6	6	6	0	0	0	15	15	15	10	10	10	13	13	13	13	5	5	5	16	16	16	16	16	16	11	11	11	10	8	8	7	9	9	9	15	15	15	11	12	11	12
Bp-511431_hybrid	Hybrid	20	20	20	15	15	15	15	15	15	15	15	15	0	0	0	18	18	18	16	16	16	16	14	14	14	19	19	19	19	18	19	20	20	20	19	12	12	11	18	18	18	19	19	18	14	15	14	15
Bp-511431_LR	Long-read	20	20	20	15	15	15	15	15	15	15	15	15	0	0	0	18	18	18	16	16	16	16	14	14	14	19	19	19	19	18	19	20	20	20	19	12	12	11	18	18	18	19	19	18	14	15	14	15
Bp-511431_SR	Short-read	20	20	20	15	15	15	15	15	15	15	15	15	0	0	0	18	18	18	16	16	16	16	14	14	14	19	19	19	19	18	19	20	20	20	19	11	11	11	18	18	18	18	18	18	14	15	14	15
Bp-511432_hybrid	Hybrid	15	15	15	16	16	16	10	10	10	10	10	10	18	18	18	0	0	0	17	17	17	17	9	9	9	20	20	20	20	20	20	9	9	9	8	13	13	11	13	13	13	20	20	19	15	16	15	16
Bp-511432_LR	Long-read	15	15	15	16	16	16	10	10	10	10	10	10	18	18	18	0	0	0	17	17	17	17	9	9	9	20	20	20	20	20	20	9	9	9	8	13	13	11	13	13	13	20	20	19	15	16	15	16
Bp-511432_SR	Short-read	15	15	15	16	16	16	10	10	10	10	10	10	18	18	18	0	0	0	17	17	17	17	9	9	9	20	20	20	20	20	20	9	9	9	8	12	12	11	13	13	13	18	18	18	15	16	15	16
Bp-511495_LR_rep	Long-read	18	18	18	3	3	3	13	13	13	13	13	13	16	16	16	17	17	17	0	0	0	0	12	12	12	17	17	17	17	17	17	18	18	18	17	8	8	7	16	16	16	17	17	16	10	11	10	11
Bp-511495_hybrid	Hybrid	18	18	18	3	3	3	13	13	13	13	13	13	16	16	16	17	17	17	0	0	0	0	12	12	12	17	17	17	17	17	17	18	18	18	17	8	8	7	16	16	16	17	17	16	10	11	10	11
Bp-511495_LR	Long-read	18	18	18	3	3	3	13	13	13	13	13	13	16	16	16	17	17	17	0	0	0	0	12	12	12	17	17	17	17	17	17	18	18	18	17	8	8	7	16	16	16	17	17	16	10	11	10	11
Bp-511495_SR	Short-read	18	18	18	3	3	3	13	13	13	13	13	13	16	16	16	17	17	17	0	0	0	0	12	12	12	17	17	17	17	17	17	18	18	18	17	7	7	7	16	16	16	15	15	15	10	11	10	11
Bp-800127_hybrid	Hybrid	10	10	10	11	11	11	3	3	3	5	5	5	14	14	14	9	9	9	12	12	12	12	0	0	0	15	15	15	15	15	15	10	10	10	9	8	8	6	8	8	8	15	15	14	10	11	10	11
Bp-800127_LR	Long-read	10	10	10	11	11	11	3	3	3	5	5	5	14	14	14	9	9	9	12	12	12	12	0	0	0	15	15	15	15	15	15	10	10	10	9	8	8	6	8	8	8	15	15	14	10	11	10	11
Bp-800127_SR	Short-read	10	10	10	11	11	11	3	3	3	5	5	5	14	14	14	9	9	9	12	12	12	12	0	0	0	15	15	15	15	15	15	10	10	10	9	7	7	6	8	8	8	13	13	13	10	11	10	11
Bp-800128_hybrid	Hybrid	21	21	21	16	16	16	16	16	16	16	16	16	19	19	19	20	20	20	17	17	17	17	15	15	15	0	0	0	0	0	0	21	21	21	20	13	13	12	19	19	19	20	20	19	15	16	15	16
Bp-800128_LR	Long-read	21	21	21	16	16	16	16	16	16	16	16	16	19	19	19	20	20	20	17	17	17	17	15	15	15	0	0	0	0	0	0	21	21	21	20	13	13	12	19	19	19	20	20	19	15	16	15	16
Bp-800128_SR	Short-read	21	21	21	16	16	16	16	16	16	16	16	16	19	19	19	20	20	20	17	17	17	17	15	15	15	0	0	0	0	0	0	21	21	21	20	12	12	12	19	19	19	19	19	19	15	16	15	16
Bp-800129_hybrid	Hybrid	21	21	21	16	16	16	16	16	16	16	16	16	19	19	19	20	20	20	17	17	17	17	15	15	15	0	0	0	0	0	0	21	21	21	20	13	13	12	19	19	19	20	20	19	15	16	15	16
Bp-800129_LR	Long-read	21	21	21	16	16	16	16	16	16	16	16	16	18	18	18	20	20	20	17	17	17	17	15	15	15	0	0	0	0	0	0	21	21	21	20	13	13	12	19	19	19	20	20	19	15	16	15	16
Bp-800129_SR	Short-read	21	21	21	16	16	16	16	16	16	16	16	16	19	19	19	20	20	20	17	17	17	17	15	15	15	0	0	0	0	0	0	21	21	21	20	12	12	12	19	19	19	19	19	19	15	16	15	16
Bp-800369_LR_rep	Long-read	16	16	16	17	17	17	11	11	11	11	11	11	20	20	20	9	9	9	18	18	18	18	10	10	10	21	21	21	21	21	21	0	0	0	0	14	14	12	14	14	14	21	21	20	16	17	16	17
Bp-800369_hybrid	Hybrid	16	16	16	17	17	17	11	11	11	11	11	11	20	20	20	9	9	9	18	18	18	18	10	10	10	21	21	21	21	21	21	0	0	0	0	14	14	12	14	14	14	21	21	20	16	17	16	17
Bp-800369_LR	Long-read	16	16	16	17	17	17	11	11	11	11	11	11	20	20	20	9	9	9	18	18	18	18	10	10	10	21	21	21	21	21	21	0	0	0	0	14	14	12	14	14	14	21	21	20	16	17	16	17
Bp-800369_wh_SR	Short-read	15	15	15	16	16	16	10	10	10	10	10	10	19	19	19	8	8	8	17	17	17	17	9	9	9	20	20	20	20	20	20	0	0	0	0	12	12	11	13	13	13	19	19	19	15	16	15	16
Bp-800500_hybrid	Hybrid	14	14	13	7	7	6	9	9	8	9	9	8	12	12	11	13	13	12	8	8	8	7	8	8	7	13	13	12	13	13	12	14	14	14	12	0	0	0	12	12	11	13	13	11	6	7	5	7
Bp-800500_LR	Long-read	14	14	13	7	7	6	9	9	8	9	9	8	12	12	11	13	13	12	8	8	8	7	8	8	7	13	13	12	13	13	12	14	14	14	12	0	0	0	12	12	11	13	13	11	6	7	5	7
Bp-800500_wh_SR	Short-read	12	12	12	6	6	6	7	7	7	7	7	7	11	11	11	11	11	11	7	7	7	7	6	6	6	12	12	12	12	12	12	12	12	12	11	0	0	0	10	10	10	11	11	11	5	6	5	6
Bp-800629_hybrid	Hybrid	14	14	14	15	15	15	9	9	9	9	9	9	18	18	18	13	13	13	16	16	16	16	8	8	8	19	19	19	19	19	19	14	14	14	13	12	12	10	0	0	0	19	19	18	14	15	14	15
Bp-800629_LR	Long-read	14	14	14	15	15	15	9	9	9	9	9	9	18	18	18	13	13	13	16	16	16	16	8	8	8	19	19	19	19	19	19	14	14	14	13	12	12	10	0	0	0	19	19	18	14	15	14	15
Bp-800629_SR	Short-read	14	14	14	15	15	15	9	9	9	9	9	9	18	18	18	13	13	13	16	16	16	16	8	8	8	19	19	19	19	19	19	14	14	14	13	11	11	10	0	0	0	18	18	18	14	15	14	15
Bp-800630_hybrid	Hybrid	21	21	20	16	16	15	16	16	15	16	16	15	19	19	18	20	20	18	17	17	17	15	15	15	13	20	20	19	20	20	19	21	21	21	19	13	13	11	19	19	18	0	0	0	15	16	14	16
Bp-800630_LR	Long-read	21	21	20	16	16	15	16	16	15	16	16	15	19	19	18	20	20	18	17	17	17	15	15	15	13	20	20	19	20	20	19	21	21	21	19	13	13	11	19	19	18	0	0	0	15	16	14	16
Bp-800630_SR	Short-read	20	20	20	15	15	15	15	15	15	15	15	15	18	18	18	19	19	18	16	16	16	15	14	14	13	19	19	19	19	19	19	20	20	20	19	11	11	11	18	18	18	0	0	0	14	15	14	15
Bp-800631_hybrid	Hybrid	16	16	16	9	9	9	11	11	10	11	11	11	14	14	14	15	15	15	10	10	10	10	10	10	10	15	15	15	15	15	15	16	16	16	15	6	6	5	14	14	14	15	15	14	0	0	1	1
Bp-800631_LR	Long-read	17	17	17	9	9	9	12	12	11	12	12	12	15	15	15	16	16	16	11	11	11	11	11	11	11	16	16	16	16	16	16	17	17	17	16	7	7	6	15	15	15	16	16	15	0	0	1	2
Bp-800631_SR	Short-read	16	16	16	9	9	9	11	11	10	11	11	11	14	14	14	15	15	15	10	10	10	10	10	10	10	15	15	15	15	15	15	16	16	16	15	5	5	5	14	14	14	14	14	14	1	1	0	1
Bp-800941_hybrid	Hybrid	17	17	17	10	10	10	12	12	11	12	12	12	15	15	15	16	16	16	11	11	11	11	11	11	11	16	16	16	16	16	16	17	17	17	16	7	7	6	15	15	15	16	16	15	1	2	1	0
Bp-800941_LR	Long-read	17	17	17	10	10	10	12	12	11	12	12	12	15	15	15	16	16	16	11	11	11	11	11	11	11	16	16	16	16	16	16	17	17	17	16	7	7	6	15	15	15	16	16	15	1	2	1	0
Bp-800941_SR	Short-read	17	17	17	10	10	10	12	12	11	12	12	12	15	15	15	16	16	16	11	11	11	11	11	11	11	16	16	16	16	16	16	17	17	17	16	6	6	6	15	15	15	15	15	15	1	2	1	0
Bp-800944_hybrid	Hybrid	19	19	19	4	4	4	14	14	14	14	14	14	17	17	17	18	18	18	1	1	1	1	13	13	13	18	18	18	18	18	18	19	19	19	18	9	9	8	17	17	17	18	18	17	11	12	11	12
Bp-800944_LR	Long-read	19	19	19	4	4	4	14	14	14	14	14	14	17	17	17	18	18	18	1	1	1	1	13	13	13	18	18	18	18	18	18	19	19	19	18	9	9	8	17	17	17	18	18	17	11	12	11	12
Bp-800944_SR	Short-read	19	19	19	4	4	4	14	14	14	14	14	14	17	17	17	18	18	18	1	1	1	1	13	13	13	18	18	18	18	18	18	19	19	19	18	8	8	8	17	17	17	17	17	17	11	12	11	12
Bp-800945_hybrid	Hybrid	19	19	19	4	4	4	14	14	14	14	14	14	17	17	17	18	18	18	1	1	1	1	13	13	13	18	18	18	18	18	18	19	19	19	18	9	9	8	17	17	17	18	18	17	11	12	11	12
Bp-800945_LR	Long-read	19	19	19	4	4	4	14	14	14	14	14	14	16	16	16	18	18	18	1	1	1	1	13	13	13	18	18	18	18	18	18	19	19	19	18	9	9	8	17	17	17	18	18	17	11	12	11	12
Bp-800945_SR	Short-read	19	19	19	4	4	4	14	14	14	14	14	14	17	17	17	18	18	18	1	1	1	1	13	13	13	18	18	18	18	18	18	19	19	19	18	8	8	8	16	16	16	17	17	17	11	12	11	12
Bp-801006_hybrid	Hybrid	16	16	16	9	9	9	11	11	10	11	11	11	14	14	14	15	15	15	10	10	10	10	10	10	10	15	15	15	15	15	15	16	16	16	15	6	6	5	14	14	14	15	15	14	0	1	0	1
Bp-801006_LR	Long-read	16	16	16	9	9	9	11	11	10	11	11	11	14	14	14	15	15	15	10	10	10	10	10	10	10	15	15	15	15	15	15	16	16	16	15	6	6	5	14	14	14	15	15	14	0	1	0	1
Bp-801006_SR	Short-read	16	16	16	9	9	9	11	11	10	11	11	11	14	14	14	15	15	15	10	10	10	10	10	10	10	15	15	15	15	15	15	16	16	16	15	5	5	5	14	14	14	14	14	14	0	1	0	1
Bp-801761_hybrid	Hybrid	14	14	14	16	16	16	9	9	9	10	10	10	19	19	19	7	7	7	17	17	17	17	9	8	9	20	20	20	20	20	20	3	3	3	2	13	13	11	13	12	13	19	19	19	15	16	15	15
Bp-801761_LR	Long-read	14	14	14	16	16	16	9	9	9	10	10	10	19	19	19	7	7	7	17	17	17	17	9	8	9	20	20	20	20	20	20	3	3	3	2	13	13	11	13	12	13	19	19	19	15	16	15	15
Bp-801761_wh_SR	Short-read	14	14	14	16	16	16	9	9	9	10	10	10	19	19	19	7	7	7	17	17	17	17	9	8	9	20	20	20	20	20	20	3	3	3	2	12	12	11	13	12	13	18	18	19	15	16	15	15
Bp-801838_hybrid	Hybrid	11	11	11	12	12	12	6	6	6	6	6	6	15	15	15	10	10	10	13	13	13	13	5	5	5	16	16	16	16	16	16	11	11	11	10	9	9	7	9	9	9	16	16	15	11	12	11	12
Bp-801838_LR	Long-read	11	11	11	12	12	12	6	6	6	6	6	6	15	15	15	10	10	10	13	13	13	13	5	5	5	16	16	16	16	16	16	11	11	11	10	9	9	7	9	9	9	16	16	15	11	12	11	12
Bp-801838_SR	Short-read	11	11	11	12	12	12	6	6	6	6	6	6	15	15	15	10	10	10	13	13	13	13	5	5	5	16	16	16	16	16	16	11	11	11	10	8	8	7	9	9	9	15	15	15	11	12	11	12
Bp-801917_LR_rep	Long-read	21	21	20	16	16	15	16	16	14	16	16	15	19	19	18	20	20	19	17	17	17	15	15	15	14	20	20	19	20	20	19	21	21	21	19	13	13	11	19	19	18	16	16	14	14	15	13	15
Bp-801917_hybrid	Hybrid	21	21	20	16	16	15	16	16	14	16	16	15	19	19	18	20	20	19	17	17	17	15	15	15	14	20	20	19	20	20	19	21	21	21	19	13	13	11	19	19	18	16	16	14	14	15	13	15
Bp-801917_LR	Long-read	21	21	20	16	16	15	16	16	14	16	16	15	19	19	18	20	20	19	17	17	17	15	15	15	14	20	20	19	20	20	19	21	21	21	19	13	13	11	19	19	18	16	16	14	14	15	13	15
Bp-801917_wh_SR	Short-read	19	19	19	14	14	14	14	14	13	14	14	14	17	17	17	18	18	18	15	15	15	14	13	13	13	18	18	18	18	18	18	19	19	19	18	10	10	10	17	17	17	13	13	13	12	13	12	13
Bp-802270_hybrid	Hybrid	23	23	22	18	18	17	18	18	17	18	18	17	21	21	20	22	22	20	19	19	19	17	17	17	15	22	22	21	22	22	21	23	23	23	21	15	15	13	21	21	20	2	2	2	17	18	16	18
Bp-802270_LR	Long-read	23	23	22	18	18	17	18	18	17	18	18	17	21	21	20	22	22	20	19	19	19	17	17	17	15	22	22	21	22	22	21	23	23	23	21	15	15	13	21	21	20	2	2	2	17	18	16	18
Bp-802270_SR	Short-read	22	22	22	17	17	17	17	17	17	17	17	17	20	20	20	21	21	20	18	18	18	17	16	16	15	21	21	21	21	21	21	22	22	22	21	13	13	13	20	20	20	2	2	2	16	17	16	17
Bp-802387_LR_rep	Long-read	19	19	19	2	2	2	14	14	14	14	14	14	17	17	17	18	18	18	5	5	5	5	13	13	13	18	18	18	18	18	18	19	19	19	18	9	9	8	17	17	17	18	18	17	11	12	11	12
Bp-802387_hybrid	Hybrid	19	19	19	2	2	2	14	14	14	14	14	14	17	17	17	18	18	18	5	5	5	5	13	13	13	18	18	18	18	18	18	19	19	19	18	9	9	8	17	17	17	18	18	17	11	12	11	12
Bp-802387_LR	Long-read	19	19	19	2	2	2	14	14	14	14	14	14	17	17	17	18	18	18	5	5	5	5	13	13	13	18	18	18	18	18	18	19	19	19	18	9	9	8	17	17	17	18	18	17	11	12	11	12
Bp-802387_SR	Short-read	19	19	19	2	2	2	14	14	14	14	14	14	17	17	17	18	18	18	5	5	5	5	13	13	13	18	18	18	18	18	18	19	19	19	18	8	8	8	17	17	17	17	17	17	11	12	11	12
Bp-802671_hybrid	Hybrid	19	19	18	15	15	15	14	14	13	15	15	14	18	18	17	17	17	16	16	16	16	16	14	13	13	19	19	18	19	19	18	19	19	19	17	12	12	11	18	17	17	18	18	18	14	15	13	14
Bp-802671_LR	Long-read	19	19	18	15	15	15	14	14	13	15	15	14	18	18	17	17	17	16	16	16	16	16	14	13	13	19	19	18	19	19	18	19	19	19	17	12	12	11	18	17	17	18	18	18	14	15	13	14
Bp-802671_wh_SR	Short-read	18	18	18	13	13	13	13	13	13	13	13	13	15	15	15	16	16	16	14	14	14	14	12	12	12	17	17	17	17	17	17	17	17	17	16	9	9	9	16	16	16	16	16	16	12	13	12	13
Bp-803042_hybrid	Hybrid	20	20	20	15	15	15	15	15	15	15	15	15	18	18	18	19	19	18	16	16	16	15	14	14	13	19	19	19	19	19	19	20	20	20	19	12	12	11	18	18	18	7	7	6	14	15	14	15
Bp-803042_LR	Long-read	20	20	20	15	15	15	15	15	15	15	15	15	18	18	18	19	19	18	16	16	16	15	14	14	13	19	19	19	19	19	19	20	20	20	19	12	12	11	18	18	18	7	7	6	14	15	14	15
Bp-803042_SR	Short-read	20	20	20	15	15	15	15	15	15	15	15	15	18	18	18	19	19	18	16	16	16	15	14	14	13	19	19	19	19	19	19	20	20	20	19	11	11	11	18	18	18	6	6	6	14	15	14	15
Bp-803247_hybrid	Hybrid	15	15	15	10	10	10	10	10	10	10	10	10	13	13	13	14	14	14	11	11	11	11	9	9	9	14	14	14	14	14	14	15	15	15	14	7	7	6	13	13	13	14	14	13	9	10	9	10
Bp-803247_LR	Long-read	15	15	15	10	10	10	10	10	10	10	10	10	13	13	13	14	14	14	11	11	11	11	9	9	9	14	14	14	14	14	14	15	15	15	14	7	7	6	13	13	13	14	14	13	9	10	9	10
Bp-803247_SR	Short-read	15	15	15	10	10	10	10	10	10	10	10	10	13	13	13	14	14	14	11	11	11	11	9	9	9	14	14	14	14	14	14	15	15	15	14	6	6	6	13	13	13	13	13	13	9	10	9	10
Bp-804547_hybrid	Hybrid	20	20	20	15	15	15	15	15	15	15	15	15	6	6	6	19	19	19	16	16	16	16	14	14	14	19	19	19	19	18	19	20	20	20	19	12	12	11	18	18	18	19	19	18	14	15	14	15
Bp-804547_LR	Long-read	20	20	20	15	15	15	15	15	15	15	15	15	6	6	6	19	19	19	16	16	16	16	14	14	14	19	19	19	19	18	19	20	20	20	19	12	12	11	18	18	18	19	19	18	14	14	14	15
Bp-804547_SR	Short-read	20	20	20	15	15	15	15	15	15	15	15	15	6	6	6	19	19	19	16	16	16	16	14	14	14	19	19	19	19	18	19	20	20	20	19	11	11	11	18	18	18	18	18	18	14	15	14	15
Bp-804548_hybrid	Hybrid	23	23	23	18	18	18	18	18	18	18	18	17	9	9	8	22	22	21	19	19	19	19	17	17	17	22	22	21	22	21	21	23	23	23	22	15	15	14	21	21	21	22	22	21	17	18	16	18
Bp-804548_LR	Long-read	23	23	23	18	18	18	18	18	18	18	18	17	9	9	8	22	22	21	19	19	19	19	17	17	17	22	22	21	22	21	21	23	23	23	22	15	15	14	21	21	21	22	22	21	17	18	16	18
Bp-804548_SR	Short-read	22	22	22	17	17	17	17	17	17	17	17	17	8	8	8	21	21	21	18	18	18	18	16	16	16	21	21	21	21	20	21	22	22	22	21	13	13	13	20	20	20	20	20	20	16	17	16	17
Bp-804855_hybrid	Hybrid	10	10	10	11	11	11	1	1	1	5	5	5	14	14	14	9	9	9	12	12	12	12	2	2	2	15	15	15	15	15	15	10	10	10	9	8	8	6	8	8	8	15	15	14	10	11	10	11
Bp-804855_LR	Long-read	10	10	10	11	11	11	1	1	1	5	5	5	14	14	14	9	9	9	12	12	12	12	2	2	2	15	15	15	15	15	15	10	10	10	9	8	8	6	8	8	8	15	15	14	10	11	10	11
Bp-804855_SR	Short-read	10	10	10	11	11	11	1	1	1	5	5	5	14	14	14	9	9	9	12	12	12	12	2	2	2	15	15	15	15	15	15	10	10	10	9	7	7	6	8	8	8	14	14	14	10	11	10	11
Bp-804857_hybrid	Hybrid	18	18	18	13	13	13	13	13	13	13	13	13	16	16	16	17	17	16	14	14	14	13	12	12	11	17	17	17	17	17	17	18	18	18	17	10	10	9	16	16	16	5	5	4	12	13	12	13
Bp-804857_LR	Long-read	18	18	18	13	13	13	13	13	13	13	13	13	16	16	16	17	17	16	14	14	14	13	12	12	11	17	17	17	17	17	17	18	18	18	17	10	10	9	16	16	16	5	5	4	12	13	12	13
Bp-804857_SR	Short-read	18	18	18	13	13	13	13	13	13	13	13	13	16	16	16	17	17	16	14	14	14	13	12	12	11	17	17	17	17	17	17	18	18	18	17	9	9	9	15	15	15	4	4	4	12	13	12	13
Bp-804984_hybrid	Hybrid	13	13	13	6	6	6	8	8	8	8	8	8	11	11	11	12	12	12	7	7	7	7	7	7	7	12	12	12	12	12	12	13	13	13	12	3	3	2	11	11	11	12	12	11	5	6	5	6
Bp-804984_LR	Long-read	13	13	13	6	6	6	8	8	8	8	8	8	11	11	11	12	12	12	7	7	7	7	7	7	7	12	12	12	12	12	12	13	13	13	12	3	3	2	11	11	11	12	12	11	5	6	5	6
Bp-804984_SR	Short-read	13	13	13	6	6	6	8	8	8	8	8	8	11	11	11	12	12	12	6	6	6	6	7	7	7	12	12	12	12	12	12	13	13	13	12	2	2	2	11	11	11	11	11	11	5	6	5	6
Bp-806355_hybrid	Hybrid	12	12	12	5	5	5	7	7	7	7	7	7	10	10	10	11	11	11	6	6	6	6	6	6	6	11	11	11	11	11	11	12	12	12	11	2	2	1	10	10	10	11	11	10	4	5	4	5
Bp-806355_LR	Long-read	12	12	12	5	5	5	7	7	7	7	7	7	10	10	10	11	11	11	6	6	6	6	6	6	6	11	11	11	11	11	11	12	12	12	11	2	2	1	10	10	10	11	11	10	4	5	4	5
Bp-806355_wh_SR	Short-read	12	12	12	5	5	5	7	7	7	7	7	7	10	10	10	11	11	11	6	6	6	6	6	6	6	11	11	11	11	11	11	12	12	12	11	1	1	1	10	10	10	10	10	10	4	5	4	5
Bp-806356_hybrid	Hybrid	24	24	24	20	20	20	19	19	19	20	20	20	23	23	23	23	23	22	21	21	21	20	19	18	18	24	24	24	24	24	24	25	25	25	24	17	17	16	23	22	23	11	11	11	19	20	19	19
Bp-806356_LR	Long-read	24	24	24	20	20	20	19	19	19	20	20	20	23	23	23	23	23	22	21	21	21	20	19	18	18	24	24	24	24	24	24	25	25	25	24	17	17	16	23	22	23	11	11	11	19	20	19	19
Bp-806356_SR	Short-read	24	24	24	20	20	20	19	19	19	20	20	20	23	23	23	23	23	22	21	21	21	20	19	18	18	24	24	24	24	24	24	25	25	25	24	16	16	16	23	22	23	10	10	11	19	20	19	19
Bp-806755_hybrid	Hybrid	19	19	19	2	2	2	14	14	14	14	14	14	17	17	17	18	18	18	5	5	5	5	13	13	13	18	18	18	18	18	18	19	19	19	18	9	9	8	17	17	17	18	18	17	11	11	11	12
Bp-806755_LR	Long-read	19	19	19	2	2	2	14	14	14	14	14	14	17	17	17	18	18	18	5	5	5	5	13	13	13	18	18	18	18	18	18	19	19	19	18	9	9	8	17	17	17	18	18	17	11	11	11	12
Bp-806755_SR	Short-read	19	19	19	2	2	2	14	14	14	14	14	14	17	17	17	18	18	18	5	5	5	5	13	13	13	18	18	18	18	18	18	19	19	19	18	8	8	8	17	17	17	17	17	17	11	11	11	12
Bp-806901_LR_rep	Long-read	18	18	18	1	1	1	13	13	13	13	13	13	16	16	16	17	17	17	4	4	4	4	12	12	12	17	17	17	17	17	17	18	18	18	17	8	8	7	16	16	16	17	17	16	10	11	10	11
Bp-806901_hybrid	Hybrid	18	18	18	1	1	1	13	13	13	13	13	13	16	16	16	17	17	17	4	4	4	4	12	12	12	17	17	17	17	17	17	18	18	18	17	8	8	7	16	16	16	17	17	16	10	11	10	11
Bp-806901_LR	Long-read	18	18	18	1	1	1	13	13	13	13	13	13	16	16	16	17	17	17	4	4	4	4	12	12	12	17	17	17	17	17	17	18	18	18	17	8	8	7	16	16	16	17	17	16	10	11	10	11
Bp-806901_SR	Short-read	18	18	18	1	1	1	13	13	13	13	13	13	16	16	16	17	17	17	4	4	4	4	12	12	12	17	17	17	17	17	17	18	18	18	17	7	7	7	16	16	16	16	16	16	10	10	10	11
Bp-807307_hybrid	Hybrid	14	14	14	15	15	15	9	9	9	9	9	9	18	18	18	7	7	7	16	16	16	16	8	8	8	19	19	19	19	19	19	2	2	2	1	12	12	10	12	12	12	19	19	18	14	15	14	15
Bp-807307_LR	Long-read	14	14	14	15	15	15	9	9	9	9	9	9	18	18	18	7	7	7	16	16	16	16	8	8	8	19	19	19	19	19	19	2	2	2	1	12	12	10	12	12	12	19	19	18	14	15	14	15
Bp-807307_SR	Short-read	14	14	14	15	15	15	9	9	9	9	9	9	18	18	18	7	7	7	16	16	16	16	8	8	8	19	19	19	19	19	19	2	2	2	1	11	11	10	12	12	12	18	18	18	14	15	14	15
Bp-807308_hybrid	Hybrid	14	14	14	15	15	15	9	9	9	9	9	9	18	18	18	7	7	7	16	16	16	16	8	8	8	19	19	19	19	19	19	2	2	2	1	12	12	10	12	12	12	19	19	18	14	15	14	15
Bp-807308_LR	Long-read	14	14	14	15	15	15	9	9	9	9	9	9	18	18	18	7	7	7	16	16	16	16	8	8	8	19	19	19	19	19	19	2	2	2	1	12	12	10	12	12	12	19	19	18	14	15	14	15
Bp-807308_SR	Short-read	14	14	14	15	15	15	9	9	9	9	9	9	18	18	18	7	7	7	16	16	16	16	8	8	8	19	19	19	19	19	19	2	2	2	1	11	11	10	12	12	12	18	18	18	14	15	14	15
Bp-807401_hybrid	Hybrid	15	15	15	16	16	16	10	10	10	10	10	10	19	19	19	14	14	14	17	17	17	17	9	9	9	20	20	20	20	20	20	15	15	15	14	13	13	11	1	1	1	20	20	19	15	16	15	16
Bp-807401_LR	Long-read	15	15	15	16	16	16	10	10	10	10	10	10	19	19	19	14	14	14	17	17	17	17	9	9	9	20	20	20	20	20	20	15	15	15	14	13	13	11	1	1	1	20	20	19	15	16	15	16
Bp-807401_SR	Short-read	15	15	15	16	16	16	10	10	10	10	10	10	19	19	19	14	14	14	17	17	17	17	9	9	9	20	20	20	20	20	20	15	15	15	14	12	12	11	1	1	1	19	19	19	15	16	15	16
Bp-807604_hybrid	Hybrid	14	14	14	15	15	15	9	9	9	9	9	9	18	18	18	7	7	7	16	16	16	16	8	8	8	19	19	19	19	19	19	2	2	2	1	12	12	10	12	12	12	19	19	18	14	15	14	15
Bp-807604_LR	Long-read	14	14	14	15	15	15	9	9	9	9	9	9	18	18	18	7	7	7	16	16	16	16	8	8	8	19	19	19	19	19	19	2	2	2	1	12	12	10	12	12	12	19	19	18	14	15	14	15
Bp-807604_SR	Short-read	14	14	14	15	15	15	9	9	9	9	9	9	18	18	18	7	7	7	16	16	16	16	8	8	8	19	19	19	19	19	19	2	2	2	1	11	11	10	12	12	12	18	18	18	14	15	14	15
[truncated: 77 more columns]
