# Supplementary material for: Real-Time Nanopore Q20+ Sequencing Enables Extremely Fast and Accurate Core Genome MLST Typing and Democratizes Access to High-Resolution Bacterial Pathogen Surveillance
Source: J Clin Microbiol. 2023 Mar 29;61(4):e01631-22. doi: 10.1128/jcm.01631-22 (PMC10117118; doi:10.1128/jcm.01631-22)
Supplement: Supplemental file 6 — Supplemental material. Download jcm.01631-22-s0006.xlsx, XLSX file, 0.02 MB [file jcm.01631-22-s0006.xlsx]

## Sheet: Sheet1
Supplementary Table 9: Typing results for long read assemblies (LR), short read assemblies (SR) and hybrid assemblies (hybrid) of 40 B. pertussis isolates each screening the BIGSdb-Pasteur Bordetella database (schemes: “Bp_vaccine antigens”, “macrolide resistance”, “Autotransporters”, “T3SS”, “Phase” and “Other toxins”)22,55. Missing targets marked with “x” and yellow fill color. Red fill color i…
Scheme	Target	Bp-510119_LR	Bp-510119_hybrid	Bp-510119_SR	Bp-510122_LR	Bp-510122_hybrid	Bp-510122_SR	Bp-510285_LR	Bp-510285_hybrid	Bp-510285_SR	Bp-511283_LR	Bp-511283_hybrid	Bp-511283_SR	Bp-511431_LR	Bp-511431_hybrid	Bp-511431_SR	Bp-511432_LR	Bp-511432_hybrid	Bp-511432_SR	Bp-511495_LR	Bp-511495_hybrid	Bp-511495_SR	Bp-800127_LR	Bp-800127_hybrid	Bp-800127_SR	Bp-800128_LR	Bp-800128_hybrid	Bp-800128_SR	Bp-800129_LR	Bp-800129_hybrid	Bp-800129_SR	Bp-800369_LR	Bp-800369_hybrid	Bp-800369_SR	Bp-800500_LR	Bp-800500_hybrid	Bp-800500_SR	Bp-800629_LR	Bp-800629_hybrid	Bp-800629_SR	Bp-800630_LR	Bp-800630_hybrid	Bp-800630_SR	Bp-800631_LR	Bp-800631_hybrid	Bp-800631_SR	Bp-800941_LR	Bp-800941_hybrid	Bp-800941_SR
Bp vaccine antigens	ptxP	3	3	3	3	3	3	3	3	3	3	3	3	3	3	3	3	3	3	3	3	3	3	3	3	3	3	3	3	3	3	3	3	3	3	3	3	3	3	3	3	3	3	3	3	3	3	3	3
	ptxA (BP3783)	1	1	1	1	1	1	1	1	1	1	1	1	1	1	1	1	1	1	1	1	1	1	1	1	1	1	1	1	1	1	1	1	1	1	1	1	1	1	1	1	1	1	1	1	1	1	1	1
	ptxB (BP3784)	1	1	1	1	1	1	1	1	1	1	1	1	1	1	1	1	1	1	1	1	1	1	1	1	1	1	1	1	1	1	1	1	1	1	1	1	1	1	1	1	1	1	1	1	1	1	1	1
	ptxC (BP3787)	4	4	4	4	4	4	4	4	4	4	4	4	4	4	4	4	4	4	4	4	4	4	4	4	4	4	4	4	4	4	4	4	4	4	4	4	4	4	4	4	4	4	4	4	4	4	4	4
	ptxD (BP3785)	1	1	1	1	1	1	1	1	1	1	1	1	1	1	1	1	1	1	1	1	1	1	1	1	1	1	1	1	1	1	1	1	1	1	1	1	1	1	1	1	1	1	1	1	1	1	1	1
	ptxE (BP3786)	4	4	4	4	4	4	4	4	4	4	4	4	4	4	4	4	4	4	4	4	4	4	4	4	4	4	4	4	4	4	4	4	4	4	4	4	4	4	4	4	4	4	4	4	4	4	4	4
	fhaB-2400_5550	1	1	1	1	1	1	1	1	1	1	1	1	1	1	1	1	1	1	1	1	1	1	1	1	1	1	1	1	1	1	1	1	1	1	1	1	1	1	1	1	1	1	1	1	1	1	1	1
	fim3 (BP1568)	1	1	1	1	1	1	1	1	1	1	1	1	1	1	1	1	1	1	1	1	1	1	1	1	1	1	1	1	1	1	1	1	1	1	1	1	1	1	1	2	2	2	1	1	1	1	1	1
	fim2 (BP1119)	1	1	x	1	1	x	1	1	x	1	1	x	1	1	x	1	1	x	1	1	x	1	1	x	1	1	x	1	1	x	1	1	x	1	1	x	1	1	x	1	1	x	1	1	x	1	1	x
T3SS	bopB (BP2252)	1	1	1	1	1	1	1	1	1	1	1	1	1	1	1	1	1	1	1	1	1	1	1	1	1	1	1	1	1	1	1	1	1	1	1	1	1	1	1	1	1	1	1	1	1	1	1	1
	bopD (BP2253)	1	1	1	1	1	1	1	1	1	1	1	1	1	1	1	1	1	1	1	1	1	1	1	1	1	1	1	1	1	1	1	1	1	1	1	1	1	1	1	1	1	1	1	1	1	1	1	1
	bopN (BP2257)	1	1	1	1	1	1	1	1	1	1	1	1	1	1	1	1	1	1	1	1	1	1	1	1	1	1	1	1	1	1	1	1	1	1	1	1	1	1	1	1	1	1	1	1	1	1	1	1
	bsp22 (BP2256)	1	1	1	1	1	1	1	1	1	1	1	1	1	1	1	1	1	1	1	1	1	1	1	1	1	1	1	1	1	1	1	1	1	1	1	1	1	1	1	1	1	1	1	1	1	1	1	1
	bteA (BP0500)	1	1	1	1	1	1	1	1	1	1	1	1	1	1	1	1	1	1	1	1	1	1	1	1	1	1	1	1	1	1	1	1	1	1	1	1	1	1	1	1	1	1	1	1	1	1	1	1
autotransporters	bapC (BP2738)	1	1	1	1	1	1	1	1	1	1	1	1	1	1	1	1	1	1	1	1	1	1	1	1	1	1	1	1	1	1	1	1	1	1	1	1	1	1	1	1	1	1	1	1	1	1	1	1
	brkA (BP3494)	1	1	1	1	1	1	1	1	1	1	1	1	1	1	1	1	1	1	1	1	1	1	1	1	1	1	1	1	1	1	1	1	1	1	1	1	1	1	1	1	1	1	1	1	1	1	1	1
	prn (BP1054)	x	x	x	2	2	2	x	x	x	x	x	x	2	2	2	x	x	x	2	2	2	x	x	x	x	x	x	x	x	x	x	x	x	2	2	2	2	2	2	2	2	2	2	2	2	2	2	2
	tcfA (BP1201)	2	2	2	2	2	2	2	2	2	5	2	2	2	2	x	2	2	x	5* | 2*	2	x	2	2	x	2	2	x	2	2	x	5* | 2*	2	2	2	2	2	2	2	x	2	2	x	2	2	x	2	2	2
	vag8 (BP2315)	4	4	4	4	4	4	4	4	4	4	4	4	4	4	4	4	4	4	4	4	4	4	4	4	4	4	4	4	4	4	4	4	4	4	4	4	4	4	4	4	4	4	4	4	4	4	4	4
phase	bipA	3	3	x	3	3	3	3	3	x	3	3	x	3	3	x	3	3	x	3	3	x	3	3	x	3	3	x	3	3	x	3	3	x	3	3	x	3	3	3	3	3	3	3	3	x	3	3	3
	bvgA	1	1	1	1	1	1	1	1	1	1	1	1	1	1	1	1	1	1	1	1	1	1	1	1	1	1	1	1	1	1	1	1	1	1	1	1	1	1	1	1	1	1	1	1	1	1	1	1
	bvgS (BP1877)	5	5	5	5	5	5	5	5	5	5	5	5	5	5	5	5	5	5	5	5	5	5	5	5	5	5	5	5	5	5	5	5	5	x	5	5	5	5	5	5	5	5	5	5	5	5	5	5
macrolide resistance	23S_rRNA	1, 1, 1	1, 1, 1	1	1, 1, 1	1, 1, 1	1	1, 1, 1	1, 1, 1	1	1, 1, 1	1, 1, 1	1	1, 1, 1	1, 1, 1	1	1, 1, 1	1, 1, 1	1	1, 1, 1	1, 1, 1	1	1, 1, 1	1, 1, 1	1	1, 1, 1	1, 1, 1	1	1, 1, 1	1, 1, 1	1	1, 1, 1	1, 1, 1	1	1, 1, 1	1, 1, 1	1	1, 1, 1	1, 1, 1	1	1, 1, 1	1, 1, 1	1	1, 1, 1	1, 1, 1	1	1, 1, 1	1, 1, 1	1
	fhaB (BP1879)	2	2	x	2	2	x	2	2	x	2	2	x	2	2	x	2	2	x	2	2	x	2	2	x	2	2	x	2	2	x	2	2	x	2	2	x	2	2	x	2	2	x	2	2	x	2	2	x
	fhaB-2400_5550	1	1	1	1	1	1	1	1	1	1	1	1	1	1	1	1	1	1	1	1	1	1	1	1	1	1	1	1	1	1	1	1	1	1	1	1	1	1	1	1	1	1	1	1	1	1	1	1
	fhaBx-1_3193	1	1	x	1	1	x	1	1	x	1	1	x	1	1	x	1	1	x	1	1	x	1	1	x	1	1	x	1	1	x	1	1	x	1	1	x	1	1	x	1	1	x	1	1	x	1	1	x
	fhaBy-3190_7183	1	1	1	1	1	1	1	1	1	1	1	1	1	1	1	1	1	1	1	1	1	1	1	1	1	1	1	1	1	1	1	1	1	1	1	1	1	1	1	1	1	1	1	1	1	1	1	1
	fhaBz-7180_10773	1	1	x	1	1	x	1	1	x	1	1	x	1	1	x	1	1	x	1	1	x	1	1	x	1	1	x	1	1	x	1	1	x	1	1	x	1	1	x	1	1	x	1	1	x	1	1	x
Other toxins	cyaA (BP0760)	4	4	4	4	4	4	4	4	4	4	4	4	4	4	4	4	4	4	4	4	4	4	4	4	58	58	58	58	58	58	4	4	4	4	4	4	4	4	4	4	4	4	4	4	4	4	4	4
	dnt (BP3439)	1	1	1	1	1	1	1	1	1	1	1	1	1	1	1	1	1	1	1	1	1	1	1	1	1	1	1	1	1	1	1	1	1	1	1	1	1	1	1	1	1	1	1	1	1	1	1	1
	PRN Genotype	x	x	x	2+34	2+34	2+34	x	x	x	x	x	x	2+34	2+34	2+34	27	27	27	2+34	2+34	2+34	x	x	x	x	x	x	x	x	x	27	27	x	2+34	2+34	2+34	2+34	2+34	2+34	2+34	2+34	2+34	2+34	2+34	2+34	2+34	2+34	2+34
																				* allele variants of technical replicates												* allele variants of technical replicates
[truncated: 72 more columns]
